# Supplementary material for: 1-{2-(4-Chloro­benz­yloxy)-2-[4-(mor­pho­lin-4-yl)phen­yl]eth­yl}-1H-benzimidazole propan-2-ol monosolvate
Source: Acta Crystallogr Sect E Struct Rep Online. 2013 Aug 17;69(Pt 9):o1437–8. doi: 10.1107/S1600536813022599 (PMC3884486; doi:10.1107/S1600536813022599)
Supplement: Supplementary file 1 [file e-69-o1437-sup1.cif]

##############################################################################
#                                                                            #
# This CIF contains the data in a paper accepted for publication in          #
# Acta Crystallographica Section E. It conforms to the requirements of       #
# Notes for Authors for Acta Crystallographica Section E, and has been       #
# peer reviewed under the auspices of the IUCr Commission on Journals.       #
#                                                                            #
# Full details of the Crystallographic Information File format               #
# are given in the paper "The Crystallographic Information File (CIF):       #
# a New Standard Archive File for Crystallography" by S. R. Hall, F. H.      #
# Allen and I. D. Brown [Acta Cryst. (1991), A47, 655-685].                  #
#                                                                            #
# The current version of the core CIF dictionary is obtainable from          #
# ftp://ftp.iucr.org/pub/cif_core.dic.                                       #
#                                                                            #
# Software is freely available for graphical display of the structure(s)     #
# in this CIF. For information consult the CIF software page                 #
# http://www.iucr.org/resources/cif/software.                                #
#                                                                            #
# This file may be used for bona fide research purposes within the           #
# scientific community so long as proper attribution is given to the journal # 
# article from which it was obtained.                                        #
#                                                                            #
##############################################################################
data_I
_audit_creation_method     SHELXL-97
_chemical_name_systematic
;\
1-{2-(4-Chlorobenzyloxy)-2-[4-(morpholin-4-yl)phenyl]ethyl}-1<i>H</i>-\
benzimidazole propan-2-ol monosolvate
;
_chemical_name_common     ?
_chemical_formula_moiety     'C26 H26 Cl N3 O2, C3 H8 O'
_chemical_formula_sum     'C29 H34 Cl N3 O3'
_chemical_formula_iupac     'C26 H26 Cl N3 O2, C3 H8 O'
_chemical_formula_weight     508.04
_chemical_melting_point     ?
_symmetry_cell_setting     triclinic
_symmetry_space_group_name_H-M     'P -1'
_symmetry_space_group_name_Hall     '-P 1'
loop_
    _symmetry_equiv_pos_as_xyz
    'x, y, z'
    '-x, -y, -z'
_cell_length_a     10.6542(3)
_cell_length_b     11.5152(4)
_cell_length_c     11.6853(4)
_cell_angle_alpha     87.010(3)
_cell_angle_beta     83.703(3)
_cell_angle_gamma     71.572(2)
_cell_volume     1351.66(8)
_cell_formula_units_Z     2
_cell_measurement_reflns_used     10744
_cell_measurement_theta_min     3.0
_cell_measurement_theta_max     27.4
_cell_measurement_temperature     294(2)
_exptl_crystal_description     prism
_exptl_crystal_colour     colorless
_exptl_crystal_size_max     0.30
_exptl_crystal_size_mid     0.28
_exptl_crystal_size_min     0.25
_exptl_crystal_density_diffrn     1.248
_exptl_crystal_density_meas     ?
_exptl_crystal_density_method     'not measured'
_exptl_crystal_F_000     540
_exptl_absorpt_coefficient_mu     0.176
_exptl_absorpt_correction_type     multi-scan
_exptl_absorpt_process_details
                                 '(<i>CrystalClear-SM Expert</i>; Rigaku, 2011)'
_exptl_absorpt_correction_T_min     0.95
_exptl_absorpt_correction_T_max     0.96
_exptl_special_details     ?
_diffrn_ambient_temperature     294(2)
_diffrn_radiation_type     MoK\a
_diffrn_radiation_wavelength     0.71073
_diffrn_radiation_source     'fine-focus sealed tube'
_diffrn_radiation_monochromator     graphite
_diffrn_measurement_device_type     'Rigaku R-AXIS RAPID-S'
_diffrn_measurement_method     '\w scans'
_diffrn_detector_area_resol_mean     ?
_diffrn_reflns_number     17368
_diffrn_reflns_av_R_equivalents     0.0479
_diffrn_reflns_av_sigmaI/netI     0.0621
_diffrn_reflns_theta_min     3.02
_diffrn_reflns_theta_max     27.46
_diffrn_reflns_theta_full     27.46
_diffrn_measured_fraction_theta_max     0.994
_diffrn_measured_fraction_theta_full     0.994
_diffrn_reflns_limit_h_min     -13
_diffrn_reflns_limit_h_max     13
_diffrn_reflns_limit_k_min     -14
_diffrn_reflns_limit_k_max     14
_diffrn_reflns_limit_l_min     -14
_diffrn_reflns_limit_l_max     15
_diffrn_standards_number     ?
_diffrn_standards_interval_count     ?
_diffrn_standards_interval_time     ?
_diffrn_standards_decay_%     ?
_refine_special_details
;
 Refinement of F^2^ against ALL reflections.  The weighted R-factor wR and
 goodness of fit S are based on F^2^, conventional R-factors R are based
 on F, with F set to zero for negative F^2^. The threshold expression of
 F^2^ > 2sigma(F^2^) is used only for calculating R-factors(gt) etc. and is
 not relevant to the choice of reflections for refinement.  R-factors based
 on F^2^ are statistically about twice as large as those based on F, and R-
 factors based on ALL data will be even larger.
;
_reflns_number_total     6139
_reflns_number_gt     3561
_reflns_threshold_expression     I>2\s(I)
_refine_ls_structure_factor_coef     Fsqd
_refine_ls_matrix_type     full
_refine_ls_R_factor_all     0.0938
_refine_ls_R_factor_gt     0.0549
_refine_ls_wR_factor_gt     0.1419
_refine_ls_wR_factor_ref     0.1861
_refine_ls_goodness_of_fit_ref     1.105
_refine_ls_restrained_S_all     1.105
_refine_ls_number_reflns     6139
_refine_ls_number_parameters     332
_refine_ls_number_restraints     1
_refine_ls_hydrogen_treatment     mixed
_refine_ls_weighting_scheme     calc
_refine_ls_weighting_details
         'calc w=1/[\s^2^(Fo^2^)+(0.0930P)^2^+0.0000P] where P=(Fo^2^+2Fc^2^)/3'
_atom_sites_solution_hydrogens     geom
_atom_sites_solution_primary     direct
_atom_sites_solution_secondary     difmap
_refine_ls_shift/su_max     0.000
_refine_ls_shift/su_mean     0.000
_refine_diff_density_max     0.496
_refine_diff_density_min     -0.526
_refine_ls_extinction_method     'SHELXL97 (Sheldrick, 2008)'
_refine_ls_extinction_coef     0.010(3)
_refine_ls_extinction_expression
                                  'Fc^*^=kFc[1+0.001xFc^2^\l^3^/sin(2\q)]^-1/4^'
loop_
    _atom_type_symbol
    _atom_type_description
    _atom_type_scat_dispersion_real
    _atom_type_scat_dispersion_imag
    _atom_type_scat_source
    'C' 'C' 0.0033 0.0016
                         'International Tables Vol C Tables 4.2.6.8 and 6.1.1.4'
    'H' 'H' 0.0000 0.0000
                         'International Tables Vol C Tables 4.2.6.8 and 6.1.1.4'
    'Cl' 'Cl' 0.1484 0.1585
                         'International Tables Vol C Tables 4.2.6.8 and 6.1.1.4'
    'N' 'N' 0.0061 0.0033
                         'International Tables Vol C Tables 4.2.6.8 and 6.1.1.4'
    'O' 'O' 0.0106 0.0060
                         'International Tables Vol C Tables 4.2.6.8 and 6.1.1.4'
_computing_data_collection     '<i>CrystalClear-SM Expert</i> (Rigaku, 2011)'
_computing_cell_refinement     '<i>CrystalClear-SM Expert</i> (Rigaku, 2011)'
_computing_data_reduction     '<i>CrystalClear-SM Expert</i> (Rigaku, 2011)'
_computing_structure_solution     'SHELXS97 (Sheldrick, 2008)'
_computing_structure_refinement     'SHELXL97 (Sheldrick, 2008)'
_computing_molecular_graphics     'ORTEP-3 for Windows (Farrugia, 2012)'
_computing_publication_material
                                'WinGX (Farrugia, 2012) and PLATON (Spek, 2009)'
loop_
    _atom_site_type_symbol
    _atom_site_label
    _atom_site_fract_x
    _atom_site_fract_y
    _atom_site_fract_z
    _atom_site_U_iso_or_equiv
    _atom_site_adp_type
    _atom_site_calc_flag
    _atom_site_refinement_flags
    _atom_site_occupancy
    _atom_site_symmetry_multiplicity
    _atom_site_disorder_assembly
    _atom_site_disorder_group
    Cl Cl1 0.12222(6) 0.01131(6) 0.06222(7) 0.0564(3) Uani d . 1 1 . .
    O O1 0.55011(15) 0.28048(12) 0.19797(12) 0.0332(4) Uani d . 1 1 . .
    O O2 1.05293(17) 0.58050(15) -0.36418(15) 0.0478(5) Uani d . 1 1 . .
    O O3 0.73878(19) 0.85398(16) 0.32068(16) 0.0496(5) Uani d D 1 1 . .
    H H3A 0.699(3) 0.816(3) 0.368(2) 0.086(12) Uiso d D 1 1 . .
    N N1 0.55093(18) 0.35870(15) 0.42231(14) 0.0296(4) Uani d . 1 1 . .
    N N2 0.41749(19) 0.27808(17) 0.53940(16) 0.0364(5) Uani d . 1 1 . .
    N N3 0.90888(18) 0.48375(15) -0.18415(15) 0.0313(4) Uani d . 1 1 . .
    C C1 0.6596(2) 0.31728(19) 0.22470(18) 0.0308(5) Uani d . 1 1 . .
    H H1 0.7254 0.2463 0.2565 0.037 Uiso calc R 1 1 . .
    C C2 0.6021(2) 0.41068(19) 0.31857(18) 0.0317(5) Uani d . 1 1 . .
    H H2A 0.6705 0.4436 0.3373 0.038 Uiso calc R 1 1 . .
    H H2B 0.5308 0.4777 0.2902 0.038 Uiso calc R 1 1 . .
    C C3 0.4401(2) 0.32288(19) 0.4366(2) 0.0337(5) Uani d . 1 1 . .
    H H3 0.3851 0.3296 0.3785 0.040 Uiso calc R 1 1 . .
    C C4 0.6061(2) 0.33516(18) 0.52643(18) 0.0299(5) Uani d . 1 1 . .
    C C5 0.7173(2) 0.35401(19) 0.56430(19) 0.0357(5) Uani d . 1 1 . .
    H H5 0.7736 0.3863 0.5157 0.043 Uiso calc R 1 1 . .
    C C6 0.7403(3) 0.3225(2) 0.6777(2) 0.0433(6) Uani d . 1 1 . .
    H H6 0.8127 0.3352 0.7066 0.052 Uiso calc R 1 1 . .
    C C7 0.6563(3) 0.2716(2) 0.7504(2) 0.0462(7) Uani d . 1 1 . .
    H H7 0.6750 0.2508 0.8260 0.055 Uiso calc R 1 1 . .
    C C8 0.5472(3) 0.2517(2) 0.7123(2) 0.0413(6) Uani d . 1 1 . .
    H H8 0.4926 0.2174 0.7608 0.050 Uiso calc R 1 1 . .
    C C9 0.5211(2) 0.28481(18) 0.59858(19) 0.0328(5) Uani d . 1 1 . .
    C C10 0.5907(3) 0.1737(2) 0.1282(2) 0.0419(6) Uani d . 1 1 . .
    H H10A 0.6551 0.1073 0.1652 0.050 Uiso calc R 1 1 . .
    H H10B 0.6318 0.1911 0.0538 0.050 Uiso calc R 1 1 . .
    C C11 0.4708(2) 0.13819(19) 0.1133(2) 0.0343(5) Uani d . 1 1 . .
    C C12 0.4139(2) 0.0811(2) 0.2031(2) 0.0376(6) Uani d . 1 1 . .
    H H12 0.4498 0.0671 0.2735 0.045 Uiso calc R 1 1 . .
    C C13 0.3050(2) 0.0453(2) 0.1886(2) 0.0398(6) Uani d . 1 1 . .
    H H13 0.2670 0.0078 0.2490 0.048 Uiso calc R 1 1 . .
    C C14 0.2527(2) 0.0656(2) 0.0829(2) 0.0389(6) Uani d . 1 1 . .
    C C15 0.3053(3) 0.1241(2) -0.0070(2) 0.0406(6) Uani d . 1 1 . .
    H H15 0.2691 0.1383 -0.0772 0.049 Uiso calc R 1 1 . .
    C C16 0.4130(3) 0.1608(2) 0.0104(2) 0.0389(6) Uani d . 1 1 . .
    H H16 0.4480 0.2020 -0.0489 0.047 Uiso calc R 1 1 . .
    C C17 0.7259(2) 0.36472(18) 0.12031(18) 0.0301(5) Uani d . 1 1 . .
    C C18 0.8556(2) 0.30403(19) 0.07960(19) 0.0349(5) Uani d . 1 1 . .
    H H18 0.9027 0.2344 0.1190 0.042 Uiso calc R 1 1 . .
    C C19 0.9176(2) 0.3435(2) -0.0178(2) 0.0372(6) Uani d . 1 1 . .
    H H19 1.0055 0.3004 -0.0419 0.045 Uiso calc R 1 1 . .
    C C20 0.8508(2) 0.44694(18) -0.08082(18) 0.0297(5) Uani d . 1 1 . .
    C C21 0.7187(2) 0.5080(2) -0.0392(2) 0.0368(6) Uani d . 1 1 . .
    H H21 0.6704 0.5769 -0.0789 0.044 Uiso calc R 1 1 . .
    C C22 0.6590(2) 0.4684(2) 0.0586(2) 0.0376(6) Uani d . 1 1 . .
    H H22 0.5718 0.5119 0.0843 0.045 Uiso calc R 1 1 . .
    C C23 1.0515(2) 0.4257(2) -0.2155(2) 0.0358(6) Uani d . 1 1 . .
    H H23A 1.0739 0.3379 -0.2027 0.043 Uiso calc R 1 1 . .
    H H23B 1.1021 0.4564 -0.1674 0.043 Uiso calc R 1 1 . .
    C C24 1.0869(3) 0.4525(2) -0.3397(2) 0.0434(6) Uani d . 1 1 . .
    H H24A 1.1817 0.4149 -0.3589 0.052 Uiso calc R 1 1 . .
    H H24B 1.0408 0.4165 -0.3876 0.052 Uiso calc R 1 1 . .
    C C25 0.9129(3) 0.6344(2) -0.3385(2) 0.0512(7) Uani d . 1 1 . .
    H H25A 0.8669 0.5993 -0.3874 0.061 Uiso calc R 1 1 . .
    H H25B 0.8889 0.7216 -0.3555 0.061 Uiso calc R 1 1 . .
    C C26 0.8684(2) 0.6145(2) -0.2142(2) 0.0405(6) Uani d . 1 1 . .
    H H26A 0.9071 0.6566 -0.1652 0.049 Uiso calc R 1 1 . .
    H H26B 0.7724 0.6485 -0.2012 0.049 Uiso calc R 1 1 . .
    C C27 0.8136(3) 0.8985(2) 0.3906(2) 0.0507(7) Uani d . 1 1 . .
    H H27 0.8611 0.8314 0.4402 0.061 Uiso calc R 1 1 . .
    C C28 0.7247(4) 1.0008(3) 0.4653(3) 0.0780(11) Uani d . 1 1 . .
    H H28A 0.6592 0.9727 0.5113 0.117 Uiso calc R 1 1 . .
    H H28B 0.6810 1.0687 0.4175 0.117 Uiso calc R 1 1 . .
    H H28C 0.7770 1.0261 0.5148 0.117 Uiso calc R 1 1 . .
    C C29 0.9145(3) 0.9384(3) 0.3103(3) 0.0661(9) Uani d . 1 1 . .
    H H29A 0.9703 0.8700 0.2660 0.099 Uiso calc R 1 1 . .
    H H29B 0.9681 0.9684 0.3546 0.099 Uiso calc R 1 1 . .
    H H29C 0.8690 1.0023 0.2594 0.099 Uiso calc R 1 1 . .
loop_
    _atom_site_aniso_label
    _atom_site_aniso_U_11
    _atom_site_aniso_U_22
    _atom_site_aniso_U_33
    _atom_site_aniso_U_12
    _atom_site_aniso_U_13
    _atom_site_aniso_U_23
    Cl1 0.0380(4) 0.0487(4) 0.0835(6) -0.0127(3) -0.0057(4) -0.0166(4)
    O1 0.0351(9) 0.0301(8) 0.0351(9) -0.0117(7) 0.0014(7) -0.0076(6)
    O2 0.0428(11) 0.0463(10) 0.0497(11) -0.0139(8) 0.0105(8) 0.0080(8)
    O3 0.0585(13) 0.0505(11) 0.0468(11) -0.0286(9) 0.0008(9) -0.0029(9)
    N1 0.0369(11) 0.0313(9) 0.0229(9) -0.0140(8) -0.0027(8) -0.0003(7)
    N2 0.0369(12) 0.0379(10) 0.0370(11) -0.0162(9) 0.0005(9) -0.0032(8)
    N3 0.0332(11) 0.0306(9) 0.0286(10) -0.0086(8) 0.0002(8) -0.0013(8)
    C1 0.0350(13) 0.0272(11) 0.0310(12) -0.0113(9) -0.0026(10) 0.0000(9)
    C2 0.0381(13) 0.0316(11) 0.0278(11) -0.0151(10) -0.0018(10) 0.0022(9)
    C3 0.0336(13) 0.0366(12) 0.0348(12) -0.0174(10) -0.0008(10) -0.0003(10)
    C4 0.0360(13) 0.0231(10) 0.0312(12) -0.0100(9) -0.0019(10) -0.0048(9)
    C5 0.0428(14) 0.0311(12) 0.0350(13) -0.0139(10) -0.0036(11) -0.0024(10)
    C6 0.0534(16) 0.0402(13) 0.0407(14) -0.0187(12) -0.0123(12) 0.0009(11)
    C7 0.0681(19) 0.0421(14) 0.0314(13) -0.0194(13) -0.0130(12) 0.0045(11)
    C8 0.0579(17) 0.0337(12) 0.0325(13) -0.0168(11) 0.0015(12) 0.0021(10)
    C9 0.0423(14) 0.0252(10) 0.0308(12) -0.0125(10) 0.0035(10) -0.0018(9)
    C10 0.0459(15) 0.0383(13) 0.0435(14) -0.0165(11) 0.0041(12) -0.0146(11)
    C11 0.0410(14) 0.0254(11) 0.0375(13) -0.0122(9) 0.0005(11) -0.0078(9)
    C12 0.0474(15) 0.0323(12) 0.0316(12) -0.0114(10) -0.0006(11) -0.0015(10)
    C13 0.0426(15) 0.0296(12) 0.0463(15) -0.0123(10) 0.0022(12) 0.0001(10)
    C14 0.0363(14) 0.0279(11) 0.0492(15) -0.0051(10) -0.0028(11) -0.0071(10)
    C15 0.0503(16) 0.0302(12) 0.0367(14) -0.0041(11) -0.0081(12) -0.0045(10)
    C16 0.0520(16) 0.0299(12) 0.0349(13) -0.0139(11) 0.0010(11) -0.0056(10)
    C17 0.0379(13) 0.0252(10) 0.0292(11) -0.0125(9) -0.0045(10) -0.0007(9)
    C18 0.0381(14) 0.0286(11) 0.0342(12) -0.0068(10) -0.0013(10) 0.0052(9)
    C19 0.0308(13) 0.0344(12) 0.0405(13) -0.0033(10) 0.0010(10) -0.0001(10)
    C20 0.0344(13) 0.0270(10) 0.0298(11) -0.0116(9) -0.0048(10) -0.0022(9)
    C21 0.0377(14) 0.0305(11) 0.0348(13) -0.0028(10) 0.0016(10) 0.0044(10)
    C22 0.0341(13) 0.0327(12) 0.0392(13) -0.0033(10) 0.0037(11) 0.0014(10)
    C23 0.0334(13) 0.0314(11) 0.0410(13) -0.0102(10) 0.0049(11) -0.0033(10)
    C24 0.0434(15) 0.0435(14) 0.0414(14) -0.0147(11) 0.0095(12) -0.0052(11)
    C25 0.0427(16) 0.0558(16) 0.0449(15) -0.0063(12) 0.0032(12) 0.0159(13)
    C26 0.0395(14) 0.0363(13) 0.0390(14) -0.0063(10) 0.0042(11) 0.0071(10)
    C27 0.0587(18) 0.0490(15) 0.0509(16) -0.0259(13) -0.0093(14) 0.0071(13)
    C28 0.112(3) 0.073(2) 0.060(2) -0.050(2) 0.0162(19) -0.0216(17)
    C29 0.0525(19) 0.0605(18) 0.089(2) -0.0247(15) -0.0039(17) 0.0047(16)
_geom_special_details
;
 All esds (except the esd in the dihedral angle between two l.s. planes)
 are estimated using the full covariance matrix.  The cell esds are taken
 into account individually in the estimation of esds in distances, angles
 and torsion angles; correlations between esds in cell parameters are only
 used when they are defined by crystal symmetry.  An approximate (isotropic)
 treatment of cell esds is used for estimating esds involving l.s. planes.
;
loop_
    _geom_bond_atom_site_label_1
    _geom_bond_atom_site_label_2
    _geom_bond_site_symmetry_2
    _geom_bond_distance
    _geom_bond_publ_flag
    Cl1 C14 . 1.738(3) ?
    O1 C1 . 1.430(3) ?
    O1 C10 . 1.433(2) ?
    O2 C24 . 1.424(3) ?
    O2 C25 . 1.427(3) ?
    O3 C27 . 1.418(3) ?
    O3 H3A . 0.847(18) ?
    N1 C2 . 1.453(3) ?
    N1 C3 . 1.360(3) ?
    N1 C4 . 1.386(3) ?
    N2 C3 . 1.310(3) ?
    N2 C9 . 1.389(3) ?
    N3 C20 . 1.403(3) ?
    N3 C23 . 1.466(3) ?
    N3 C26 . 1.464(3) ?
    C1 C2 . 1.515(3) ?
    C1 H1 . 0.9800 ?
    C2 H2A . 0.9700 ?
    C2 H2B . 0.9700 ?
    C3 H3 . 0.9300 ?
    C4 C5 . 1.391(3) ?
    C4 C9 . 1.407(3) ?
    C5 C6 . 1.383(3) ?
    C5 H5 . 0.9300 ?
    C6 H6 . 0.9300 ?
    C7 C6 . 1.406(3) ?
    C7 H7 . 0.9300 ?
    C8 C7 . 1.376(4) ?
    C8 H8 . 0.9300 ?
    C9 C8 . 1.397(3) ?
    C10 H10A . 0.9700 ?
    C10 H10B . 0.9700 ?
    C11 C10 . 1.489(3) ?
    C12 C11 . 1.394(3) ?
    C12 C13 . 1.378(3) ?
    C12 H12 . 0.9300 ?
    C13 H13 . 0.9300 ?
    C14 C15 . 1.381(3) ?
    C14 C13 . 1.389(4) ?
    C15 C16 . 1.380(3) ?
    C15 H15 . 0.9300 ?
    C16 C11 . 1.386(3) ?
    C16 H16 . 0.9300 ?
    C17 C1 . 1.507(3) ?
    C17 C18 . 1.379(3) ?
    C17 C22 . 1.392(3) ?
    C18 H18 . 0.9300 ?
    C19 C18 . 1.382(3) ?
    C19 C20 . 1.398(3) ?
    C19 H19 . 0.9300 ?
    C20 C21 . 1.404(3) ?
    C21 H21 . 0.9300 ?
    C22 C21 . 1.375(3) ?
    C22 H22 . 0.9300 ?
    C23 C24 . 1.500(3) ?
    C23 H23A . 0.9700 ?
    C23 H23B . 0.9700 ?
    C24 H24A . 0.9700 ?
    C24 H24B . 0.9700 ?
    C25 H25A . 0.9700 ?
    C25 H25B . 0.9700 ?
    C26 C25 . 1.507(3) ?
    C26 H26A . 0.9700 ?
    C26 H26B . 0.9700 ?
    C27 C28 . 1.506(4) ?
    C27 C29 . 1.514(4) ?
    C27 H27 . 0.9800 ?
    C28 H28A . 0.9600 ?
    C28 H28B . 0.9600 ?
    C28 H28C . 0.9600 ?
    C29 H29A . 0.9600 ?
    C29 H29B . 0.9600 ?
    C29 H29C . 0.9600 ?
loop_
    _geom_angle_atom_site_label_1
    _geom_angle_atom_site_label_2
    _geom_angle_atom_site_label_3
    _geom_angle_site_symmetry_1
    _geom_angle_site_symmetry_3
    _geom_angle
    _geom_angle_publ_flag
    C1 O1 C10 . . 112.78(16) ?
    C24 O2 C25 . . 108.72(18) ?
    C27 O3 H3A . . 103(2) ?
    C3 N1 C2 . . 127.01(18) ?
    C3 N1 C4 . . 106.32(17) ?
    C4 N1 C2 . . 126.68(18) ?
    C3 N2 C9 . . 104.40(19) ?
    C20 N3 C23 . . 118.45(17) ?
    C20 N3 C26 . . 117.93(16) ?
    C26 N3 C23 . . 111.22(17) ?
    O1 C1 C17 . . 112.39(17) ?
    O1 C1 C2 . . 104.93(17) ?
    O1 C1 H1 . . 108.5 ?
    C2 C1 H1 . . 108.5 ?
    C17 C1 C2 . . 113.76(17) ?
    C17 C1 H1 . . 108.5 ?
    N1 C2 C1 . . 112.38(17) ?
    N1 C2 H2A . . 109.1 ?
    N1 C2 H2B . . 109.1 ?
    C1 C2 H2A . . 109.1 ?
    C1 C2 H2B . . 109.1 ?
    H2A C2 H2B . . 107.9 ?
    N1 C3 H3 . . 122.9 ?
    N2 C3 N1 . . 114.2(2) ?
    N2 C3 H3 . . 122.9 ?
    N1 C4 C5 . . 132.8(2) ?
    N1 C4 C9 . . 105.00(19) ?
    C5 C4 C9 . . 122.2(2) ?
    C4 C5 H5 . . 121.6 ?
    C6 C5 C4 . . 116.9(2) ?
    C6 C5 H5 . . 121.6 ?
    C5 C6 C7 . . 121.4(2) ?
    C5 C6 H6 . . 119.3 ?
    C7 C6 H6 . . 119.3 ?
    C6 C7 H7 . . 119.2 ?
    C8 C7 C6 . . 121.7(2) ?
    C8 C7 H7 . . 119.2 ?
    C7 C8 C9 . . 117.8(2) ?
    C7 C8 H8 . . 121.1 ?
    C9 C8 H8 . . 121.1 ?
    N2 C9 C4 . . 110.1(2) ?
    N2 C9 C8 . . 129.9(2) ?
    C8 C9 C4 . . 120.0(2) ?
    O1 C10 C11 . . 108.21(18) ?
    O1 C10 H10A . . 110.1 ?
    O1 C10 H10B . . 110.1 ?
    C11 C10 H10A . . 110.1 ?
    C11 C10 H10B . . 110.1 ?
    H10A C10 H10B . . 108.4 ?
    C12 C11 C10 . . 120.5(2) ?
    C16 C11 C10 . . 121.2(2) ?
    C16 C11 C12 . . 118.4(2) ?
    C11 C12 H12 . . 119.7 ?
    C13 C12 C11 . . 120.6(2) ?
    C13 C12 H12 . . 119.7 ?
    C12 C13 C14 . . 119.4(2) ?
    C12 C13 H13 . . 120.3 ?
    C14 C13 H13 . . 120.3 ?
    C13 C14 Cl1 . . 119.17(19) ?
    C15 C14 Cl1 . . 119.5(2) ?
    C15 C14 C13 . . 121.3(2) ?
    C14 C15 H15 . . 120.9 ?
    C16 C15 C14 . . 118.2(2) ?
    C16 C15 H15 . . 120.9 ?
    C11 C16 H16 . . 119.0 ?
    C15 C16 C11 . . 122.1(2) ?
    C15 C16 H16 . . 119.0 ?
    C18 C17 C1 . . 120.85(19) ?
    C18 C17 C22 . . 117.0(2) ?
    C22 C17 C1 . . 122.07(19) ?
    C17 C18 C19 . . 122.1(2) ?
    C17 C18 H18 . . 119.0 ?
    C19 C18 H18 . . 119.0 ?
    C18 C19 C20 . . 121.2(2) ?
    C18 C19 H19 . . 119.4 ?
    C20 C19 H19 . . 119.4 ?
    N3 C20 C21 . . 121.36(19) ?
    C19 C20 N3 . . 122.12(19) ?
    C19 C20 C21 . . 116.4(2) ?
    C20 C21 H21 . . 119.2 ?
    C22 C21 C20 . . 121.6(2) ?
    C22 C21 H21 . . 119.2 ?
    C17 C22 H22 . . 119.2 ?
    C21 C22 C17 . . 121.6(2) ?
    C21 C22 H22 . . 119.2 ?
    N3 C23 C24 . . 110.09(19) ?
    N3 C23 H23A . . 109.6 ?
    N3 C23 H23B . . 109.6 ?
    C24 C23 H23A . . 109.6 ?
    C24 C23 H23B . . 109.6 ?
    H23A C23 H23B . . 108.2 ?
    O2 C24 C23 . . 112.08(18) ?
    O2 C24 H24A . . 109.2 ?
    O2 C24 H24B . . 109.2 ?
    C23 C24 H24A . . 109.2 ?
    C23 C24 H24B . . 109.2 ?
    H24A C24 H24B . . 107.9 ?
    O2 C25 C26 . . 112.0(2) ?
    O2 C25 H25A . . 109.2 ?
    O2 C25 H25B . . 109.2 ?
    C26 C25 H25A . . 109.2 ?
    C26 C25 H25B . . 109.2 ?
    H25A C25 H25B . . 107.9 ?
    N3 C26 C25 . . 110.64(19) ?
    N3 C26 H26A . . 109.5 ?
    N3 C26 H26B . . 109.5 ?
    C25 C26 H26A . . 109.5 ?
    C25 C26 H26B . . 109.5 ?
    H26A C26 H26B . . 108.1 ?
    O3 C27 C28 . . 111.1(2) ?
    O3 C27 C29 . . 106.9(2) ?
    O3 C27 H27 . . 108.8 ?
    C28 C27 C29 . . 112.4(2) ?
    C28 C27 H27 . . 108.8 ?
    C29 C27 H27 . . 108.8 ?
    C27 C28 H28A . . 109.5 ?
    C27 C28 H28B . . 109.5 ?
    C27 C28 H28C . . 109.5 ?
    H28A C28 H28B . . 109.5 ?
    H28A C28 H28C . . 109.5 ?
    H28B C28 H28C . . 109.5 ?
    C27 C29 H29A . . 109.5 ?
    C27 C29 H29B . . 109.5 ?
    C27 C29 H29C . . 109.5 ?
    H29A C29 H29B . . 109.5 ?
    H29A C29 H29C . . 109.5 ?
    H29B C29 H29C . . 109.5 ?
loop_
    _geom_torsion_atom_site_label_1
    _geom_torsion_atom_site_label_2
    _geom_torsion_atom_site_label_3
    _geom_torsion_atom_site_label_4
    _geom_torsion_site_symmetry_1
    _geom_torsion_site_symmetry_2
    _geom_torsion_site_symmetry_3
    _geom_torsion_site_symmetry_4
    _geom_torsion
    _geom_torsion_publ_flag
    C10 O1 C1 C17 . . . . 68.3(2) ?
    C10 O1 C1 C2 . . . . -167.60(17) ?
    C1 O1 C10 C11 . . . . 175.73(18) ?
    C25 O2 C24 C23 . . . . -60.4(3) ?
    C24 O2 C25 C26 . . . . 59.3(3) ?
    C3 N1 C2 C1 . . . . -70.9(3) ?
    C4 N1 C2 C1 . . . . 108.7(2) ?
    C2 N1 C3 N2 . . . . 179.53(18) ?
    C4 N1 C3 N2 . . . . -0.2(2) ?
    C2 N1 C4 C5 . . . . 1.5(4) ?
    C2 N1 C4 C9 . . . . -179.65(18) ?
    C3 N1 C4 C5 . . . . -178.8(2) ?
    C3 N1 C4 C9 . . . . 0.0(2) ?
    C9 N2 C3 N1 . . . . 0.2(2) ?
    C3 N2 C9 C4 . . . . -0.2(2) ?
    C3 N2 C9 C8 . . . . 178.9(2) ?
    C23 N3 C20 C19 . . . . -11.4(3) ?
    C23 N3 C20 C21 . . . . 172.8(2) ?
    C26 N3 C20 C19 . . . . -150.3(2) ?
    C26 N3 C20 C21 . . . . 33.9(3) ?
    C20 N3 C23 C24 . . . . 165.53(18) ?
    C26 N3 C23 C24 . . . . -53.0(2) ?
    C20 N3 C26 C25 . . . . -166.0(2) ?
    C23 N3 C26 C25 . . . . 52.4(3) ?
    O1 C1 C2 N1 . . . . 62.6(2) ?
    C17 C1 C2 N1 . . . . -174.18(18) ?
    N1 C4 C5 C6 . . . . 177.8(2) ?
    C9 C4 C5 C6 . . . . -0.9(3) ?
    N1 C4 C9 N2 . . . . 0.1(2) ?
    N1 C4 C9 C8 . . . . -179.09(19) ?
    C5 C4 C9 N2 . . . . 179.06(18) ?
    C5 C4 C9 C8 . . . . -0.1(3) ?
    C4 C5 C6 C7 . . . . 1.2(3) ?
    C8 C7 C6 C5 . . . . -0.5(4) ?
    C9 C8 C7 C6 . . . . -0.5(4) ?
    N2 C9 C8 C7 . . . . -178.2(2) ?
    C4 C9 C8 C7 . . . . 0.8(3) ?
    C12 C11 C10 O1 . . . . -75.2(3) ?
    C16 C11 C10 O1 . . . . 104.8(2) ?
    C13 C12 C11 C16 . . . . 1.7(3) ?
    C13 C12 C11 C10 . . . . -178.3(2) ?
    C11 C12 C13 C14 . . . . 0.5(3) ?
    Cl1 C14 C13 C12 . . . . 175.85(17) ?
    C15 C14 C13 C12 . . . . -1.8(3) ?
    Cl1 C14 C15 C16 . . . . -176.86(17) ?
    C13 C14 C15 C16 . . . . 0.8(3) ?
    C14 C15 C16 C11 . . . . 1.5(3) ?
    C15 C16 C11 C10 . . . . 177.2(2) ?
    C15 C16 C11 C12 . . . . -2.8(3) ?
    C18 C17 C1 O1 . . . . -115.5(2) ?
    C18 C17 C1 C2 . . . . 125.5(2) ?
    C22 C17 C1 O1 . . . . 62.4(3) ?
    C22 C17 C1 C2 . . . . -56.7(3) ?
    C1 C17 C18 C19 . . . . 178.1(2) ?
    C22 C17 C18 C19 . . . . 0.1(3) ?
    C1 C17 C22 C21 . . . . -177.3(2) ?
    C18 C17 C22 C21 . . . . 0.7(3) ?
    C20 C19 C18 C17 . . . . -0.7(4) ?
    C18 C19 C20 N3 . . . . -175.6(2) ?
    C18 C19 C20 C21 . . . . 0.3(3) ?
    N3 C20 C21 C22 . . . . 176.5(2) ?
    C17 C22 C21 C20 . . . . -1.0(4) ?
    C19 C20 C21 C22 . . . . 0.5(3) ?
    N3 C23 C24 O2 . . . . 57.8(3) ?
    N3 C26 C25 O2 . . . . -56.1(3) ?
loop_
    _geom_hbond_atom_site_label_D
    _geom_hbond_atom_site_label_H
    _geom_hbond_atom_site_label_A
    _geom_hbond_site_symmetry_A
    _geom_hbond_distance_DH
    _geom_hbond_distance_HA
    _geom_hbond_distance_DA
    _geom_hbond_angle_DHA
    _geom_hbond_publ_flag
    O3 H3A N2 2_666 0.85(3) 2.08(3) 2.916(3) 170(3) yes
    C5 H5 O2 2_765 0.93 2.52 3.429(3) 165 yes
    C2 H2B Cg2 2_666 0.97 2.68 3.465(2) 138 yes
data_global
_journal_date_recd_electronic     2013-08-01
_journal_date_accepted     2013-08-12
_journal_name_full     'Acta Crystallographica, Section E'
_journal_year     2013
_journal_volume     69
_journal_issue      9
_journal_page_first     o1437
_journal_page_last     o1438
_journal_paper_category     QO
_journal_paper_doi     10.1107/S1600536813022599
_journal_coeditor_code     XU5728
_publ_contact_author
;
Dr Tuncer H\"okelek
Hacettepe University
Department of Physics
06800 Beytepe
Ankara
Turkey
;
_publ_contact_author_email     merzifon@hacettepe.edu.tr
_publ_contact_author_fax     '90(312)2352550'
_publ_contact_author_phone     '90(312)2977242'
_publ_section_title
;\
1-{2-(4-Chlorobenzyloxy)-2-[4-(morpholin-4-yl)phenyl]ethyl}-1<i>H</i>-\
benzimidazole propan-2-ol monosolvate
;
loop_
    _publ_author_name
    _publ_author_address
    '\"Ozel G\"uven, \"Ozden'
;
Department of Chemistry,
B\"ulent Ecevit University,
67100 Zonguldak,
Turkey
;
    '\,Capanlar, Seval'
;
Department of Chemistry,
B\"ulent Ecevit University,
67100 Zonguldak,
Turkey
;
    'Adler, Philip D. F.'
;
Department of Chemistry,
Southampton University,
SO17 1BJ Southampton
England
;
    'Coles, Simon J.'
;
Department of Chemistry,
Southampton University,
SO17 1BJ Southampton
England
;
    'H\"okelek, Tuncer'
;
Department of Physics,
Hacettepe University,
06800 Beytepe
Ankara
Turkey
;
