# Supplementary material for: 1-{2-(4-Chloro­benz­yloxy)-2-[4-(mor­pho­lin-4-yl)phen­yl]eth­yl}-1H-benzimidazole propan-2-ol monosolvate
Source: Acta Crystallogr Sect E Struct Rep Online. 2013 Aug 17;69(Pt 9):o1437–8. doi: 10.1107/S1600536813022599 (PMC3884486; doi:10.1107/S1600536813022599)
Supplement: Supplementary file 2 [file e-69-o1437-Isup2.hkl]

#
# h,k,l, Fc-squared, Fo-squared, sigma(Fo-squared) and status flag
#
data_I
_shelx_title ' sc51 in P -1'
_shelx_refln_list_code          4
_shelx_F_calc_maximum      198.20
_exptl_crystal_F_000       540.00
_reflns_d_resolution_high  0.7706
 
loop_
 _symmetry_equiv_pos_as_xyz
 'x, y, z'
 '-x, -y, -z'
 
_cell_length_a    10.6542
_cell_length_b    11.5152
_cell_length_c    11.6853
_cell_angle_alpha  87.010
_cell_angle_beta   83.703
_cell_angle_gamma  71.572
 
_shelx_F_squared_multiplier     1.000
 
loop_
 _refln_index_h
 _refln_index_k
 _refln_index_l
 _refln_F_squared_calc
 _refln_F_squared_meas
 _refln_F_squared_sigma
 _refln_observed_status
   6   0   0     1923.61     1083.68     37.30 o
   7   0   0      645.00      720.17     30.24 o
   8   0   0        9.03        8.49     11.38 o
   9   0   0        7.15        8.01      3.16 o
  10   0   0       16.11       14.42      3.75 o
  11   0   0        1.05        1.24      2.10 o
  12   0   0        0.08       -0.89      5.74 o
  13   0   0        6.61        8.99     10.13 o
 -12   1   0        7.91        3.95      7.83 o
 -11   1   0       22.53       15.81      5.56 o
 -10   1   0      148.69      122.90     17.31 o
  -9   1   0        0.04       -0.31      1.51 o
  -8   1   0      270.53      281.02      9.43 o
  -7   1   0       20.06       18.08      4.21 o
  -6   1   0       63.81       81.90      5.02 o
  -5   1   0       19.32       29.50      3.15 o
  -4   1   0       82.99       93.89      3.89 o
  -3   1   0      533.32      444.66      6.64 o
  -2   1   0       10.67       14.47      1.04 o
  -1   1   0     1720.57     1700.26     23.36 o
   2   1   0     6846.82     6757.47     75.88 o
   3   1   0      103.18       89.75      3.08 o
   4   1   0      102.69      134.26      5.51 o
   5   1   0        2.31        3.59      1.84 o
   6   1   0        5.05        7.04      2.66 o
   7   1   0      642.37      683.77     13.24 o
   8   1   0       85.06       84.01      5.30 o
   9   1   0      334.68      376.74     27.19 o
  10   1   0        3.25        3.75      2.94 o
  11   1   0       52.18       49.87     14.34 o
  12   1   0       16.64        8.12      8.55 o
  13   1   0       18.76       14.23     13.22 o
 -12   2   0       16.01       12.22     11.54 o
 -11   2   0       10.16        6.49      3.77 o
 -10   2   0        1.45       -1.05      2.95 o
  -9   2   0        6.83        4.97      3.58 o
  -8   2   0      178.57      174.00     16.46 o
  -7   2   0        0.03        0.11      1.80 o
  -6   2   0      275.29      299.16     10.28 o
  -5   2   0       91.09       88.26      6.54 o
  -4   2   0      397.82      354.33     21.15 o
  -3   2   0        0.19        0.32      0.76 o
  -2   2   0     4940.74     4833.86     55.59 o
  -1   2   0    39284.70    47989.79    695.94 o
   0   2   0      711.71      628.38      6.71 o
   1   2   0        1.24        1.08      0.50 o
   2   2   0       26.58       18.00      1.22 o
   3   2   0      569.64      453.28      6.31 o
   4   2   0      676.14      620.15      9.73 o
   5   2   0     3744.22     4123.30    124.54 o
   6   2   0      169.93      198.49      7.61 o
   7   2   0       32.91       33.31      4.51 o
   8   2   0       15.38       19.57      4.58 o
   9   2   0       32.48       29.56      6.30 o
  10   2   0      227.13      248.55     24.52 o
  11   2   0       19.06       10.54      4.01 o
  12   2   0        8.00        0.10     10.09 o
  13   2   0       31.01       19.97     17.57 o
 -11   3   0        1.64       -0.17      2.03 o
 -10   3   0       10.39        7.04      4.97 o
  -9   3   0      102.79       94.67     10.87 o
  -8   3   0        0.43        0.13      1.99 o
  -7   3   0      188.75      206.38      9.43 o
  -6   3   0      456.83      489.01     11.18 o
  -5   3   0       46.17       48.56      4.22 o
  -4   3   0      168.91      169.22      4.98 o
  -3   3   0       66.60       65.23      2.48 o
  -2   3   0      125.53      105.21      3.11 o
  -1   3   0     2671.34     2503.29     28.94 o
   0   3   0     5530.91     5501.02     63.32 o
   1   3   0     1908.08     1792.15     26.39 o
   2   3   0      210.76      172.56      3.30 o
   3   3   0      839.21      726.15     10.68 o
   4   3   0      396.04      367.38      6.00 o
   5   3   0      811.88      810.71     12.54 o
   6   3   0      165.51      158.16      6.55 o
   7   3   0      109.91      125.19      5.52 o
   8   3   0      454.34      507.58     13.42 o
   9   3   0       59.34       57.49      6.55 o
  10   3   0       10.46       10.77      3.84 o
  11   3   0        2.43        1.43      2.35 o
  12   3   0       60.57       31.72     18.40 o
  13   3   0        8.55        0.57     13.92 o
 -11   4   0        2.36        7.53      8.60 o
 -10   4   0       22.15       19.21      7.92 o
  -9   4   0       29.50       22.69      7.57 o
  -8   4   0      111.19      120.93      8.41 o
  -7   4   0        8.89        9.37      3.68 o
  -6   4   0      161.63      160.64      6.62 o
  -5   4   0      280.53      277.45      8.47 o
  -4   4   0      359.97      337.00      7.29 o
  -3   4   0        0.40        0.26      1.19 o
  -2   4   0      155.65      171.34      4.33 o
  -1   4   0       12.80       12.96      1.39 o
   0   4   0       47.16       51.39      2.27 o
   1   4   0       13.82       10.50      2.42 o
   2   4   0       24.11       25.41      1.94 o
   3   4   0     1052.25      977.37     14.78 o
   4   4   0      317.64      347.52      6.12 o
   5   4   0      226.43      203.51      4.83 o
   6   4   0       13.98       11.28      2.57 o
   7   4   0      115.73      106.03      8.00 o
   8   4   0        2.79        3.07      2.19 o
   9   4   0      803.11      802.03     92.41 o
  10   4   0       88.65       89.39      8.76 o
  11   4   0        2.79        0.98      3.57 o
  12   4   0        5.73        4.57      3.67 o
  13   4   0       17.83       33.27     19.30 o
 -10   5   0        0.30        2.89      4.22 o
  -9   5   0       35.65       31.46      9.20 o
  -8   5   0      191.22      223.06     11.90 o
  -7   5   0       84.77       80.04      6.05 o
  -6   5   0        5.11        6.62      3.24 o
  -5   5   0        5.69        5.61      3.84 o
  -4   5   0        4.84        6.92      2.74 o
  -3   5   0       32.63       29.87      2.52 o
  -2   5   0       44.53       42.20      2.69 o
  -1   5   0     2098.49     2018.13     26.90 o
   0   5   0      385.83      374.97      6.55 o
   1   5   0     1140.31      988.80     13.48 o
   2   5   0        3.23        1.82      1.24 o
   3   5   0        0.86        2.49      1.43 o
   4   5   0      877.83      837.56     14.88 o
   5   5   0      102.59       98.94      4.51 o
   6   5   0       56.25       51.28      3.60 o
   7   5   0      521.46      570.15     14.51 o
   8   5   0       18.39       25.39      4.74 o
   9   5   0       46.39       56.85      8.10 o
  10   5   0       10.69       11.12      5.59 o
  11   5   0      190.69      176.47     41.67 o
  12   5   0      139.94      155.32     40.92 o
  13   5   0        9.43       23.13     18.06 o
 -10   6   0       60.69       65.29     14.31 o
  -9   6   0      121.19      146.90     15.52 o
  -8   6   0        0.40        1.20      3.36 o
  -7   6   0       56.79       64.49      6.84 o
  -6   6   0      127.92      142.22      9.23 o
  -5   6   0      881.44      954.59     26.70 o
  -4   6   0       24.90       27.62      3.54 o
  -3   6   0       84.51       85.01      4.66 o
  -2   6   0        3.44        6.99      2.07 o
  -1   6   0       37.20       32.70      3.39 o
   0   6   0      804.57      732.40     11.77 o
   1   6   0      128.59      139.95      4.18 o
   2   6   0     1728.38     1624.10     22.46 o
   3   6   0      332.70      314.52      6.71 o
   4   6   0      224.12      216.53      5.81 o
   5   6   0       24.44       20.54      2.78 o
   6   6   0       35.32       40.29      3.31 o
   7   6   0      174.56      155.67      7.45 o
   8   6   0      870.89      872.24     78.87 o
   9   6   0       30.48       30.64      7.05 o
  10   6   0        6.44        3.45      4.94 o
  11   6   0       55.95       41.23     15.01 o
  12   6   0        4.07        2.64      4.89 o
  13   6   0       12.27       13.40     26.44 o
  -9   7   0        4.13        3.43      5.39 o
  -8   7   0        3.08        3.55      4.62 o
  -7   7   0        4.24        3.67      4.25 o
  -6   7   0       14.57       13.90      4.65 o
  -5   7   0      128.55      125.22      6.80 o
  -4   7   0       65.60       66.53      4.94 o
  -3   7   0       62.00       65.34      4.57 o
  -2   7   0      124.07      139.43      6.32 o
  -1   7   0       70.57       70.13      3.70 o
   0   7   0      522.96      467.07     10.25 o
   1   7   0       39.11       37.53      3.35 o
   2   7   0      366.18      375.55      7.95 o
   3   7   0      237.14      225.19      5.90 o
   4   7   0       89.23       84.52      4.48 o
   5   7   0      258.33      260.24      7.33 o
   6   7   0      424.94      450.87     10.04 o
   7   7   0       48.68       48.24      4.30 o
   8   7   0      101.47      104.79     10.31 o
   9   7   0        8.69       12.97      4.09 o
  10   7   0      106.03       93.44     12.76 o
  11   7   0      290.36      315.47     74.33 o
  12   7   0       69.90       77.19     33.85 o
  13   7   0        0.90       -0.52      9.93 o
  -8   8   0        6.93       10.95      6.41 o
  -7   8   0        0.00        2.89      4.07 o
  -6   8   0       22.57       20.67      5.80 o
  -5   8   0      250.47      267.64      9.55 o
  -4   8   0       91.57       99.41      6.27 o
  -3   8   0       41.39       40.79      4.62 o
  -2   8   0        2.02        1.32      1.99 o
  -1   8   0      196.22      189.76      7.15 o
   0   8   0       31.70       24.93      3.13 o
   1   8   0      261.46      267.74      7.91 o
   2   8   0      126.59      101.26      4.98 o
   3   8   0       50.36       49.78      3.93 o
   4   8   0       50.65       51.78      4.04 o
   5   8   0      294.54      317.34     10.03 o
   6   8   0      155.91      134.16      6.73 o
   7   8   0      477.58      520.10     13.10 o
   8   8   0        9.20        9.03      4.65 o
   9   8   0       22.41       27.77      5.18 o
  10   8   0        6.29        2.29      3.62 o
  11   8   0       46.02       63.66     25.33 o
  12   8   0      121.20      159.66     65.58 o
  13   8   0        8.33        3.36     13.56 o
  -7   9   0       13.97        6.99      6.83 o
  -6   9   0        0.51        1.65      4.90 o
  -5   9   0       69.31       77.14      7.34 o
  -4   9   0       24.98       34.37      5.99 o
  -3   9   0        0.43        0.09      2.12 o
  -2   9   0        6.34        5.19      3.53 o
  -1   9   0      354.55      385.86     10.67 o
   0   9   0        0.40        1.51      3.23 o
   1   9   0      172.19      175.67      6.58 o
   2   9   0      188.06      180.43      8.23 o
   3   9   0        8.37        7.77      2.98 o
   4   9   0      174.64      197.24      7.04 o
   5   9   0        9.52       10.18      3.33 o
   6   9   0       92.33       87.22      6.68 o
   7   9   0       15.24       18.23      5.38 o
   8   9   0        0.95        1.89      2.99 o
   9   9   0       34.12       21.29      4.87 o
  10   9   0       30.53       18.97      7.64 o
  11   9   0       26.13       39.25     18.84 o
  12   9   0        5.64        3.17      6.66 o
  -6  10   0       11.84        5.29      5.66 o
  -5  10   0        5.56        3.35      4.48 o
  -4  10   0       22.54       25.42      6.68 o
  -3  10   0       10.45        5.82      4.24 o
  -2  10   0        0.39        0.10      2.34 o
  -1  10   0       63.32       58.47      6.53 o
   0  10   0       23.19       21.23      4.10 o
   1  10   0       21.96       20.52      4.28 o
   2  10   0        3.73        2.54      3.09 o
   3  10   0       80.30       76.22      6.29 o
   4  10   0       95.08      108.31      6.22 o
   5  10   0        1.90        3.25      3.32 o
   6  10   0      531.06      541.62     18.78 o
   7  10   0      124.46      118.80      8.30 o
   8  10   0      267.90      310.12     23.94 o
   9  10   0        7.31        2.64      3.93 o
  10  10   0        4.24        4.43      4.22 o
  11  10   0      115.93      166.13     25.94 o
  12  10   0       58.89       76.21     43.73 o
  -5  11   0       10.68       10.52      7.10 o
  -4  11   0       17.26       15.39      6.51 o
  -3  11   0       29.37       25.83      7.21 o
  -2  11   0       43.75       54.25      8.22 o
  -1  11   0        7.17        4.74      3.80 o
   0  11   0       35.45       37.78      6.88 o
   1  11   0       17.61       13.83      5.58 o
   2  11   0        0.35       -0.95      3.08 o
   3  11   0      147.46      152.18      9.24 o
   4  11   0       57.31       63.27      5.88 o
   5  11   0       44.42       38.62      6.46 o
   6  11   0        6.24        8.26      4.35 o
   7  11   0       66.87       72.24      7.64 o
   8  11   0       18.41       10.75      5.71 o
   9  11   0       37.06       23.75     11.01 o
  10  11   0        1.59        2.39      5.26 o
  11  11   0       14.67       11.83      8.07 o
  -4  12   0        0.00        0.80      3.71 o
  -3  12   0       29.25       25.30      6.86 o
  -2  12   0       98.30      117.26      9.64 o
  -1  12   0        5.04        0.67      3.29 o
   0  12   0       29.27       24.89      6.18 o
   1  12   0       15.74       10.52      4.97 o
   2  12   0       35.99       37.41      7.04 o
   3  12   0        0.24        0.80      2.76 o
   4  12   0      107.95      117.47      9.53 o
   5  12   0      528.37      558.22     21.90 o
   6  12   0      488.16      534.51     26.78 o
   7  12   0       26.67       35.84      8.00 o
   8  12   0       15.66       -0.08      2.66 o
   9  12   0        0.04        0.75      3.61 o
  10  12   0       20.75        1.36      4.25 o
  11  12   0       22.04        8.95      7.35 o
  -2  13   0        2.75        1.34      4.69 o
  -1  13   0        1.28        1.50      4.08 o
   0  13   0        0.94       -0.61      3.70 o
   1  13   0       18.98       10.26      6.29 o
   2  13   0       72.22       54.41     22.22 o
   3  13   0       21.18       23.16      6.55 o
   4  13   0        4.67        5.22      5.22 o
   5  13   0        6.75        8.22      5.93 o
   6  13   0       90.85      106.29      9.51 o
   7  13   0        2.88        5.22      5.46 o
   8  13   0       44.72       12.19     11.95 o
   9  13   0        0.08       -0.80      4.67 o
  10  13   0       31.58        0.63      5.23 o
   0  14   0       50.13       23.56     12.33 o
   1  14   0        1.21        0.28      3.58 o
   2  14   0        4.10        1.36      5.12 o
   3  14   0      185.74      223.15     15.61 o
   4  14   0       66.82       57.21     13.03 o
   5  14   0       43.81       49.77      9.34 o
   6  14   0       96.43      100.79     10.05 o
   7  14   0       94.88      115.29     18.86 o
   8  14   0       26.81       12.86      9.01 o
  -8 -14   1       20.28       15.59     10.39 o
  -7 -14   1        2.80        0.38      3.48 o
  -6 -14   1        0.02        1.59      5.09 o
  -5 -14   1       79.44      103.34      9.49 o
  -4 -14   1        4.07        4.67      4.81 o
  -3 -14   1       51.05       73.75      9.67 o
  -2 -14   1       11.03       14.33      6.69 o
  -1 -14   1       47.52       22.10     13.39 o
   0 -14   1       12.70        5.36      5.71 o
  -9 -13   1        1.23        1.14      4.45 o
  -8 -13   1        9.05        6.38      5.35 o
  -7 -13   1      115.47      123.27     10.68 o
  -6 -13   1        7.65        6.80      4.66 o
  -5 -13   1      243.48      266.33     13.97 o
  -4 -13   1      368.49      414.25     23.60 o
  -3 -13   1        4.70        4.75      4.62 o
  -2 -13   1        0.95        0.17      2.64 o
  -1 -13   1       20.84        8.52      5.98 o
   0 -13   1       34.70       27.31      7.24 o
   1 -13   1        2.09        3.04      4.61 o
   2 -13   1        8.67        5.89      5.08 o
 -11 -12   1        0.02        2.60      5.88 o
 -10 -12   1        6.32       -0.02      2.54 o
  -9 -12   1        0.91       -0.39      2.77 o
  -8 -12   1       18.67        7.12      4.80 o
  -7 -12   1       18.84        7.31      4.98 o
  -6 -12   1      230.41      286.66     15.12 o
  -5 -12   1        6.69        9.25      5.10 o
  -4 -12   1       46.42       61.27      6.94 o
  -3 -12   1       72.69       78.90      7.42 o
  -2 -12   1        2.84        2.30      3.99 o
  -1 -12   1       43.08       43.12      6.46 o
   0 -12   1       17.46       13.10      5.41 o
   1 -12   1       12.78       11.64      6.57 o
   2 -12   1       53.92       49.01     11.38 o
   3 -12   1        3.10        3.56      4.63 o
   4 -12   1       20.21       13.23      6.89 o
 -11 -11   1       50.19       47.00     18.58 o
 -10 -11   1       39.61       13.20      7.54 o
  -9 -11   1       20.64       10.84      6.07 o
  -8 -11   1      160.94      181.94     21.19 o
  -7 -11   1       10.72        8.77      4.02 o
  -6 -11   1      147.89      164.27     10.66 o
  -5 -11   1       22.82       26.49      5.73 o
  -4 -11   1       94.00      113.83      8.11 o
  -3 -11   1        5.54        6.60      4.19 o
  -2 -11   1       34.06       34.24      5.66 o
  -1 -11   1      103.18      109.67      7.41 o
   0 -11   1       23.16       26.74      5.86 o
   1 -11   1       13.84       16.18      4.56 o
   2 -11   1       16.97       18.15      5.73 o
   3 -11   1       26.87       26.17      5.98 o
   4 -11   1       43.02       34.97      8.24 o
   5 -11   1       14.57       12.23      6.43 o
 -12 -10   1        1.44       -1.43      6.63 o
 -11 -10   1        9.23        4.56      5.17 o
 -10 -10   1        0.87        2.23      3.65 o
  -9 -10   1      127.03      124.86     15.15 o
  -8 -10   1        0.64        0.71      2.04 o
  -7 -10   1       63.37       75.78      7.09 o
  -6 -10   1        1.83       -0.86      2.63 o
  -5 -10   1       25.82       25.93      4.23 o
  -4 -10   1      206.30      205.87      9.07 o
  -3 -10   1       45.68       51.36      5.56 o
  -2 -10   1       88.34       88.47      6.02 o
  -1 -10   1        8.68       10.92      3.74 o
   0 -10   1        1.08        1.29      2.58 o
   1 -10   1      152.60      162.33      9.25 o
   2 -10   1       22.13       20.19      5.10 o
   3 -10   1       27.74       33.06      5.57 o
   4 -10   1       27.35       37.63      6.15 o
   5 -10   1       87.15      112.37      9.88 o
   6 -10   1       13.81        7.99      6.35 o
 -12  -9   1       16.40       23.64     14.41 o
 -11  -9   1       92.62      122.25     26.03 o
 -10  -9   1        9.73        7.20      4.63 o
  -9  -9   1       30.52       25.53      7.53 o
  -8  -9   1      105.43       97.63     10.38 o
  -7  -9   1      241.31      246.74     11.04 o
  -6  -9   1      628.11      681.81     17.51 o
  -5  -9   1       28.48       30.45      4.54 o
  -4  -9   1       20.97       25.54      3.81 o
  -3  -9   1      211.05      209.82      7.85 o
  -2  -9   1        5.49        7.08      2.87 o
  -1  -9   1       74.77       72.55      4.93 o
   0  -9   1       59.77       57.85      5.87 o
   1  -9   1      368.13      397.91     10.84 o
   2  -9   1       18.57       19.23      4.05 o
   3  -9   1       48.82       53.47      6.82 o
   4  -9   1        1.91        1.63      3.22 o
   5  -9   1      228.20      274.13     13.84 o
   6  -9   1        0.72        1.85      5.08 o
   7  -9   1        3.37        1.47      4.02 o
 -13  -8   1        0.01        2.43     12.99 o
 -12  -8   1       79.83       94.59     37.68 o
 -11  -8   1        0.02        2.54      5.71 o
 -10  -8   1      125.08      136.13     14.62 o
  -9  -8   1        1.82        2.15      2.60 o
  -8  -8   1        0.10        0.44      2.21 o
  -7  -8   1        0.38       -0.56      1.92 o
  -6  -8   1       18.46       21.99      4.55 o
  -5  -8   1      205.12      207.08      6.98 o
  -4  -8   1      121.30      112.59      6.11 o
  -3  -8   1       62.93       59.10      3.73 o
  -2  -8   1       50.04       51.44      3.55 o
  -1  -8   1      123.74      134.33      6.32 o
   0  -8   1      237.05      224.81      6.78 o
   1  -8   1       89.03       99.32      5.19 o
   2  -8   1       47.39       47.51      4.11 o
   3  -8   1      189.26      199.72      8.21 o
   4  -8   1       55.70       65.01      5.55 o
   5  -8   1      104.94      107.84      7.68 o
   6  -8   1       15.58       19.77      5.77 o
   7  -8   1       17.05       18.97      5.79 o
   8  -8   1        0.01        1.35      3.83 o
 -13  -7   1        1.86        4.97     14.75 o
 -12  -7   1      100.26      113.27     64.44 o
 -11  -7   1       47.47       56.84     28.67 o
 -10  -7   1       10.23        6.07      5.76 o
  -9  -7   1      502.11      450.65     44.42 o
  -8  -7   1      293.77      275.50     26.38 o
  -7  -7   1      515.11      523.83     29.87 o
  -6  -7   1      404.96      437.70     13.40 o
  -5  -7   1      239.18      242.60      7.11 o
  -4  -7   1      470.46      479.95      9.32 o
  -3  -7   1       81.85       82.11      4.25 o
  -2  -7   1        9.67        7.17      2.02 o
  -1  -7   1      793.18      777.92     12.69 o
   0  -7   1       16.05       14.90      2.54 o
   1  -7   1        1.69        4.49      2.09 o
   2  -7   1        4.18        6.70      2.44 o
   3  -7   1       35.68       41.24      3.89 o
   4  -7   1      109.57      125.34      6.10 o
   5  -7   1      123.67      121.22      7.22 o
   6  -7   1      315.66      326.73     12.41 o
   7  -7   1        2.72        2.57      3.44 o
   8  -7   1       27.40       34.53      9.40 o
   9  -7   1       14.27       20.29      7.93 o
 -13  -6   1       10.69       17.02     18.73 o
 -12  -6   1        6.43        9.99     14.90 o
 -11  -6   1       12.80       17.78      4.53 o
 -10  -6   1        3.06        3.50      4.81 o
  -9  -6   1       82.23       68.05      9.52 o
  -8  -6   1       11.13       10.12      2.96 o
  -7  -6   1        1.30       -0.79      1.81 o
  -6  -6   1        3.85        4.06      1.75 o
  -5  -6   1        0.83        1.15      1.57 o
  -4  -6   1        0.05        0.64      1.35 o
  -3  -6   1       12.26       11.36      1.87 o
  -2  -6   1      504.29      495.79      8.48 o
  -1  -6   1      261.40      244.68      5.82 o
   0  -6   1     2221.56     2287.11     30.56 o
   1  -6   1     1705.72     1586.79     22.25 o
   2  -6   1      198.10      188.94      5.41 o
   3  -6   1       65.54       66.24      3.84 o
   4  -6   1     1098.43     1050.16     18.85 o
   5  -6   1      700.70      746.46     21.78 o
   6  -6   1      173.40      174.48      8.93 o
   7  -6   1        4.37        6.90      4.93 o
   8  -6   1       30.99       38.43     10.10 o
   9  -6   1       24.36       24.63      7.37 o
  10  -6   1      161.26      167.01     18.73 o
 -13  -5   1       79.25      138.13     42.90 o
 -12  -5   1       11.54       19.77     16.40 o
 -11  -5   1       52.20       69.09     18.68 o
 -10  -5   1      129.80      145.98     14.31 o
  -9  -5   1        7.42        6.44      3.86 o
  -8  -5   1       47.23       48.32     14.88 o
  -7  -5   1      711.44      729.65     38.61 o
  -6  -5   1      407.37      399.55      8.35 o
  -5  -5   1      186.39      189.91      4.90 o
  -4  -5   1      424.46      435.00      8.07 o
  -3  -5   1       18.06       14.14      2.01 o
  -2  -5   1      426.13      413.43      7.58 o
  -1  -5   1       80.88       90.37      3.20 o
   0  -5   1      151.76      187.15      4.54 o
   1  -5   1      108.58       99.60      3.35 o
   2  -5   1       66.55       53.92      2.92 o
   3  -5   1      147.36      134.84      5.25 o
   4  -5   1      145.20      155.07      5.19 o
   5  -5   1      728.19      718.90     15.87 o
   6  -5   1       39.10       37.48      4.28 o
   7  -5   1        5.20        5.75      4.11 o
   8  -5   1      119.10      124.61      9.80 o
   9  -5   1        0.25        0.57      3.13 o
  10  -5   1        2.76        2.88      6.50 o
 -13  -4   1       25.01       39.64     22.41 o
 -12  -4   1       25.24        6.88     19.82 o
 -11  -4   1        0.38        0.54      1.51 o
 -10  -4   1       77.28       67.09     11.31 o
  -9  -4   1       67.58       52.85     13.66 o
  -8  -4   1       36.02       34.02     10.32 o
  -7  -4   1      494.81      478.88     14.51 o
  -6  -4   1       47.60       41.66      2.45 o
  -5  -4   1       41.21       32.90      3.21 o
  -4  -4   1      196.22      165.20      4.36 o
  -3  -4   1        0.84        1.87      1.32 o
  -2  -4   1      123.85      114.99      2.81 o
  -1  -4   1     1115.85     1055.37     15.65 o
   0  -4   1     2146.81     1918.82     22.82 o
   1  -4   1      249.43      256.55      4.41 o
   2  -4   1       71.66       63.27      2.77 o
   3  -4   1      554.26      523.61      8.72 o
   4  -4   1      420.36      411.67      9.29 o
   5  -4   1      422.99      377.17      9.67 o
   6  -4   1       26.06       30.94      4.28 o
   7  -4   1       23.68       21.07      5.43 o
   8  -4   1        1.56        3.94      3.24 o
   9  -4   1      160.54      148.41     10.29 o
  10  -4   1       22.19       12.50      5.10 o
  11  -4   1        3.97        0.45      6.60 o
 -13  -3   1        0.40        0.52      9.26 o
 -12  -3   1        8.39        0.62      8.54 o
 -11  -3   1       46.87       23.00      7.55 o
 -10  -3   1       20.16       15.11      3.38 o
  -9  -3   1       68.73       76.45     12.32 o
  -8  -3   1      254.84      247.67      8.68 o
  -7  -3   1      115.86      117.24      4.43 o
  -6  -3   1      247.33      248.52      7.10 o
  -5  -3   1      720.03      715.27     11.06 o
  -4  -3   1       77.77       67.67      2.33 o
  -3  -3   1     1129.95     1098.99     13.51 o
  -2  -3   1      550.63      488.28      6.44 o
  -1  -3   1     2447.42     2308.85     25.62 o
   0  -3   1      391.72      342.74      4.58 o
   1  -3   1      506.97      458.36      6.24 o
   2  -3   1     1038.83      904.26     11.50 o
   3  -3   1       51.47       57.78      2.34 o
   4  -3   1      510.46      479.09      9.75 o
   5  -3   1        7.98        7.02      2.63 o
   6  -3   1       10.96       14.27      3.15 o
   7  -3   1       57.29       50.97      5.10 o
   8  -3   1      302.66      343.81     14.37 o
   9  -3   1       24.31       10.26      5.42 o
  10  -3   1        5.24        3.46      4.57 o
  11  -3   1       38.51       14.13     11.45 o
 -13  -2   1       37.58       30.28     26.73 o
 -12  -2   1        2.39       -0.45      5.32 o
 -11  -2   1        1.55        0.70      0.98 o
 -10  -2   1       57.66       50.80      8.85 o
  -9  -2   1       38.23       38.16      2.76 o
  -8  -2   1      417.13      416.11      8.74 o
  -7  -2   1       46.06       52.04      5.93 o
  -6  -2   1       22.77       21.15      2.43 o
  -5  -2   1      162.02      175.94      4.89 o
  -4  -2   1      741.34      688.63      9.30 o
  -3  -2   1      718.08      654.24      7.55 o
  -2  -2   1       37.53       30.52      1.09 o
  -1  -2   1     1006.01      915.70     10.01 o
   0  -2   1      544.74      520.24      5.70 o
   1  -2   1      726.63      712.66     10.46 o
   2  -2   1       13.43       12.92      1.03 o
   3  -2   1       10.77        9.49      1.39 o
   4  -2   1       40.72       38.09      2.91 o
   5  -2   1       56.04       62.48      4.33 o
   6  -2   1        1.28        1.13      1.92 o
   7  -2   1      286.24      282.66     12.12 o
   8  -2   1        4.91        5.53      3.08 o
   9  -2   1        1.29        2.03      2.60 o
  10  -2   1        0.00        0.11      2.66 o
  11  -2   1       80.31       79.51      9.89 o
  12  -2   1        7.56        8.64      8.85 o
 -13  -1   1       10.38       14.45     12.96 o
 -12  -1   1       35.82       25.92     19.61 o
 -11  -1   1      201.99      284.46     19.33 o
 -10  -1   1       85.71       93.06      6.39 o
  -9  -1   1       90.17       92.69      9.49 o
  -8  -1   1       22.89       17.84      2.95 o
  -7  -1   1      408.40      437.90      8.66 o
  -6  -1   1      153.18      144.90      3.84 o
  -5  -1   1        2.86        3.12      1.27 o
  -4  -1   1     1297.63     1240.00     51.67 o
  -3  -1   1      305.58      287.96      4.58 o
  -2  -1   1     3287.27     3129.21     35.40 o
  -1  -1   1      884.70      778.69     11.22 o
   1  -1   1     1967.19     1761.87     20.19 o
   2  -1   1     3290.64     2979.42     43.00 o
   3  -1   1     2658.90     2455.50     56.07 o
   4  -1   1      921.36      851.96     21.80 o
   5  -1   1       14.60       15.01      4.50 o
   6  -1   1      372.99      389.96     13.11 o
   7  -1   1      133.59      124.61      5.40 o
   8  -1   1        0.10        1.98      2.75 o
   9  -1   1      166.58      173.30      9.27 o
  10  -1   1       21.60       16.34      4.13 o
  11  -1   1        2.57        0.65      2.23 o
  12  -1   1       48.66       33.42     28.62 o
 -12   0   1        5.35        4.56      9.45 o
 -11   0   1        0.87        1.44      6.81 o
 -10   0   1        4.34        4.88      1.53 o
  -9   0   1      104.59      149.24      7.77 o
  -8   0   1       71.07       75.26      3.92 o
  -7   0   1        2.06        2.10      1.65 o
  -6   0   1      133.24      130.15      4.19 o
  -5   0   1     2158.64     2221.48     47.06 o
  -4   0   1     1684.33     1677.41     32.72 o
   2   0   1     1289.22     1225.69     28.42 o
   3   0   1       38.81       31.00      3.52 o
   4   0   1      688.64      580.77     11.66 o
   5   0   1      128.45      167.46      5.84 o
   6   0   1     1172.79     1244.03     28.01 o
   7   0   1      469.62      512.21     20.68 o
   8   0   1      361.17      380.66     13.95 o
   9   0   1       22.94       19.54      6.37 o
  10   0   1       16.56       13.17      3.69 o
  11   0   1      126.19      146.91     15.51 o
  12   0   1        1.27        1.73      2.87 o
  13   0   1        7.56        4.38     10.07 o
 -12   1   1       77.14       50.32     44.74 o
 -11   1   1        9.53        3.48      6.81 o
 -10   1   1       54.47       45.53      4.44 o
  -9   1   1       63.44       51.88      4.98 o
  -8   1   1      132.15      137.51      6.59 o
  -7   1   1      151.58      156.75      5.22 o
  -6   1   1       86.04       86.27      4.24 o
  -5   1   1      143.29      200.71      5.56 o
  -4   1   1      121.46      111.32      7.24 o
  -3   1   1        2.15        2.23      0.58 o
  -2   1   1     1686.16     1504.17     15.38 o
  -1   1   1       17.25       18.47      0.66 o
   2   1   1     6523.06     6283.78     83.88 o
   3   1   1      197.82      192.96      5.29 o
   4   1   1       11.16       22.72      6.05 o
   5   1   1      565.47      600.00     20.71 o
   6   1   1      161.34      162.64     11.39 o
   7   1   1      146.50      153.00      6.84 o
   8   1   1       47.25       45.54      4.35 o
   9   1   1       41.05       40.10      5.82 o
  10   1   1        4.38        3.61      3.88 o
  11   1   1      179.66      148.31     21.32 o
  12   1   1        4.42        1.27      2.52 o
  13   1   1        1.85       -0.71      7.22 o
 -12   2   1        4.25        1.54      8.35 o
 -11   2   1        3.82        0.89      5.74 o
 -10   2   1       16.77        8.54      9.55 o
  -9   2   1       40.87       39.26      7.87 o
  -8   2   1       77.93       87.82      5.31 o
  -7   2   1       15.51       15.47      3.47 o
  -6   2   1      916.18      969.12     20.35 o
  -5   2   1      725.05      753.04     12.62 o
  -4   2   1      484.30      406.50      6.96 o
  -3   2   1       56.16       48.56      2.09 o
  -2   2   1       21.40       17.19      1.28 o
  -1   2   1      639.59      547.08      6.52 o
   0   2   1     5674.81     5594.32     62.54 o
   1   2   1      566.89      532.08     12.53 o
   2   2   1      582.21      521.98      6.72 o
   3   2   1      668.86      594.82      8.26 o
   4   2   1      223.70      232.94      6.34 o
   5   2   1       51.44       38.27      2.77 o
   6   2   1     1022.08     1014.98     22.35 o
   7   2   1      647.93      699.13     17.23 o
   8   2   1      134.12      135.39      7.06 o
   9   2   1      145.94      160.38      9.72 o
  10   2   1      195.36      204.16     15.56 o
  11   2   1        8.27        5.92      3.05 o
  12   2   1       36.42        8.55      7.64 o
  13   2   1       28.67       -0.16      7.61 o
 -11   3   1       13.16        8.32      8.88 o
 -10   3   1       16.31       13.91      5.31 o
  -9   3   1       31.68       25.55      6.24 o
  -8   3   1      285.84      326.76     11.70 o
  -7   3   1      300.08      346.20     16.34 o
  -6   3   1        1.19        0.92      3.15 o
  -5   3   1        5.14        3.60      2.02 o
  -4   3   1       46.78       39.50      3.60 o
  -3   3   1      559.19      487.51      7.71 o
  -2   3   1      613.60      588.74      8.04 o
  -1   3   1    24597.61    26988.27    378.87 o
   0   3   1     6159.95     6586.39     78.55 o
   1   3   1     5500.23     5468.50     64.23 o
   2   3   1       83.89       82.67      2.33 o
   3   3   1     1540.39     1374.76     17.43 o
   4   3   1      454.55      456.13      7.79 o
   5   3   1     1311.30     1217.08     20.02 o
   6   3   1      283.90      293.80      8.29 o
   7   3   1       29.39       21.82      3.63 o
   8   3   1       11.78       11.86      5.13 o
   9   3   1       48.43       50.53      7.28 o
  10   3   1      174.40      163.54     11.83 o
  11   3   1        0.46        0.53      2.33 o
  12   3   1        0.70        0.25      1.97 o
  13   3   1        0.73       -1.35     10.50 o
 -11   4   1       11.42       12.46     11.41 o
 -10   4   1        1.56        2.48      3.07 o
  -9   4   1       27.89       25.14      6.53 o
  -8   4   1       91.17      102.43      6.86 o
  -7   4   1       34.07       37.63      4.40 o
  -6   4   1       10.93       14.15      3.63 o
  -5   4   1       25.47       22.75      3.50 o
  -4   4   1        0.86        0.45      1.16 o
  -3   4   1      558.34      474.36      8.55 o
  -2   4   1       45.90       51.19      2.56 o
  -1   4   1     2737.27     2570.27     31.73 o
   0   4   1       32.22       23.19      1.83 o
   1   4   1      137.89      142.33      3.44 o
   2   4   1        2.83        2.17      0.99 o
   3   4   1      353.24      336.49      6.01 o
   4   4   1     1617.99     1574.96     21.40 o
   5   4   1      144.04      131.09      4.48 o
   6   4   1       54.05       62.67      3.86 o
   7   4   1       97.56       89.89      5.35 o
   8   4   1      102.98      100.86      9.08 o
   9   4   1       82.46       73.61      6.68 o
  10   4   1       21.70       22.67      6.65 o
  11   4   1       24.47        6.14     12.50 o
  12   4   1       47.98       21.06     15.91 o
  13   4   1       43.94       15.99     26.50 o
 -10   5   1       27.87       27.74     11.07 o
  -9   5   1       94.35      107.06      8.87 o
  -8   5   1        3.69        4.24      4.77 o
  -7   5   1       18.24       16.92      4.23 o
  -6   5   1      100.99      120.09      7.26 o
  -5   5   1      111.84      121.46      5.46 o
  -4   5   1      351.47      335.25      7.65 o
  -3   5   1     1245.43     1234.05     19.02 o
  -2   5   1     3598.13     3501.66     46.80 o
  -1   5   1        1.12        6.84      1.66 o
   0   5   1      198.81      193.37      4.61 o
   1   5   1       44.02       49.56      2.80 o
   2   5   1       95.38       83.20      3.27 o
   3   5   1      459.11      414.00      8.91 o
   4   5   1     2167.91     2188.53     30.52 o
   5   5   1      364.24      384.74      8.01 o
   6   5   1      113.74      101.98      4.59 o
   7   5   1        4.61        2.40      1.80 o
   8   5   1      137.71      148.02      8.22 o
   9   5   1       19.64       21.01      6.61 o
  10   5   1        8.18        5.40      3.75 o
  11   5   1        2.21        3.70      7.74 o
  12   5   1       30.03        5.60      9.06 o
  13   5   1        0.05        0.52      9.16 o
 -10   6   1        9.32       16.61     14.33 o
  -9   6   1       17.28       17.96      7.90 o
  -8   6   1        0.01        1.30      3.31 o
  -7   6   1       43.62       51.56      7.29 o
  -6   6   1        7.24        4.60      2.86 o
  -5   6   1        0.44        1.49      2.16 o
  -4   6   1      145.21      143.83      5.72 o
  -3   6   1      169.93      164.06      5.26 o
  -2   6   1     1965.01     1941.35     29.51 o
  -1   6   1      478.13      443.86      8.62 o
   0   6   1       18.13       28.91      2.78 o
   1   6   1      292.33      295.26      6.80 o
   2   6   1       32.32       35.84      2.92 o
   3   6   1     1481.80     1430.27     20.84 o
   4   6   1      351.47      322.63      6.94 o
   5   6   1        0.50       -0.06      1.33 o
   6   6   1      126.63      123.46      5.51 o
   7   6   1        1.66        0.36      1.41 o
   8   6   1       41.03       41.76      5.13 o
   9   6   1       99.13      110.82     15.78 o
  10   6   1        2.01        2.46      3.61 o
  11   6   1       15.16        9.68     12.16 o
  12   6   1       21.90       38.20     12.91 o
  13   6   1        1.51        1.93      4.18 o
  -9   7   1       29.22       32.91      9.96 o
  -8   7   1       16.77       22.98      5.93 o
  -7   7   1        6.57        7.05      4.53 o
  -6   7   1       31.84       34.16      5.92 o
  -5   7   1      138.07      159.33      8.27 o
  -4   7   1      392.66      396.59     12.85 o
  -3   7   1      772.34      736.76     14.79 o
  -2   7   1      119.95       98.52      4.87 o
  -1   7   1        3.58        6.94      2.27 o
   0   7   1       32.16       30.77      3.17 o
   1   7   1      986.82      931.33     15.94 o
   2   7   1       91.20      103.12      5.34 o
   3   7   1       33.65       38.56      4.11 o
   4   7   1       86.73       81.11      4.40 o
   5   7   1      136.26      135.39      5.21 o
   6   7   1        3.44        3.69      2.42 o
   7   7   1      148.18      149.21      7.60 o
   8   7   1      170.26      178.40      8.37 o
   9   7   1        5.23        2.02      2.72 o
  10   7   1        0.26        0.29      2.35 o
  11   7   1      143.48      157.84     41.12 o
  12   7   1       85.49      109.81     29.68 o
  13   7   1       14.10       10.94      8.02 o
  -8   8   1       76.36       79.40     11.32 o
  -7   8   1        0.07        2.43      3.52 o
  -6   8   1        0.31        1.13      2.89 o
  -5   8   1      162.49      183.63      8.67 o
  -4   8   1      208.87      224.02      9.39 o
  -3   8   1      992.03     1047.17     19.97 o
  -2   8   1      449.78      434.26     10.90 o
  -1   8   1       58.82       57.54      4.60 o
   0   8   1        3.28        2.62      2.18 o
   1   8   1      131.61      143.25      5.72 o
   2   8   1      921.30      937.14     17.82 o
   3   8   1      735.29      709.03     13.78 o
   4   8   1      278.55      269.16      7.55 o
   5   8   1        5.81        7.83      3.13 o
   6   8   1        0.46        1.14      2.28 o
   7   8   1       86.30       80.53      6.19 o
   8   8   1      687.86      745.64     42.98 o
   9   8   1       15.95       25.70      5.47 o
  10   8   1        3.30        0.80      3.31 o
  11   8   1        5.94        9.77      6.41 o
  12   8   1        0.11        0.62      5.51 o
  13   8   1       48.41       43.73     23.39 o
  -7   9   1        2.37        2.08      4.13 o
  -6   9   1       53.58       51.61     23.56 o
  -5   9   1        3.36        2.33      3.91 o
  -4   9   1      628.39      651.49     19.15 o
  -3   9   1        0.97        2.37      3.41 o
  -2   9   1        9.84       11.28      3.82 o
  -1   9   1       57.06       51.20      5.10 o
   0   9   1       15.88       14.67      4.61 o
   1   9   1       18.95       17.27      3.45 o
   2   9   1      103.76       94.25      6.22 o
   3   9   1      133.58      112.64      5.63 o
   4   9   1       67.61       65.69      5.80 o
   5   9   1       40.70       39.60      4.40 o
   6   9   1      502.27      516.97     15.52 o
   7   9   1        0.08       -0.22      2.08 o
   8   9   1        4.94        5.29      3.67 o
   9   9   1       11.02       12.79      4.94 o
  10   9   1       52.78       33.00     13.28 o
  11   9   1      125.64      177.56     23.51 o
  12   9   1        3.72        0.69      4.20 o
  13   9   1       29.99       40.04     25.49 o
  -6  10   1       32.61       28.13     11.37 o
  -5  10   1        6.08        2.98      4.02 o
  -4  10   1       46.03       38.89      9.04 o
  -3  10   1       14.22       11.83      4.28 o
  -2  10   1       12.25       14.95      4.48 o
  -1  10   1       56.31       49.54      6.84 o
   0  10   1       18.64       17.64      4.27 o
   1  10   1       21.04       14.05      4.32 o
   2  10   1      107.66      115.11      7.02 o
   3  10   1      144.41      161.14      7.67 o
   4  10   1      119.66      116.00      8.77 o
   5  10   1        0.15        1.50      2.58 o
   6  10   1       56.99       65.37      6.71 o
   7  10   1      849.81      967.03     38.58 o
   8  10   1       20.49       26.88      6.55 o
   9  10   1        8.71        9.05      4.98 o
  10  10   1       33.80       14.90      7.40 o
  11  10   1        4.90        3.62      4.88 o
  12  10   1       61.88       74.75     30.34 o
  -5  11   1        1.82        0.12      3.62 o
  -4  11   1        1.26        4.09      5.16 o
  -3  11   1        9.60        7.86      5.88 o
  -2  11   1      113.06      118.48      9.63 o
  -1  11   1        0.14        0.67      2.85 o
   0  11   1       29.73       19.33      6.47 o
   1  11   1        6.83        5.17      3.91 o
   2  11   1      103.46      104.94      7.09 o
   3  11   1        6.20        7.23      5.16 o
   4  11   1      276.15      289.23     13.63 o
   5  11   1      499.39      525.36     16.16 o
   6  11   1       14.71       14.76      5.00 o
   7  11   1        4.73        4.76      4.17 o
   8  11   1       49.10       19.14     11.90 o
   9  11   1       25.03        5.60      6.48 o
  10  11   1        5.75        1.18      4.70 o
  11  11   1       32.90        4.68      6.51 o
  12  11   1       31.60       13.24     13.02 o
  -4  12   1        9.90        6.88      6.14 o
  -3  12   1        1.82        3.20      4.74 o
  -2  12   1       11.74        4.53      5.08 o
  -1  12   1        1.15        2.35      3.97 o
   0  12   1        3.52        2.14      3.70 o
   1  12   1        1.07        1.37      4.25 o
   2  12   1        3.28        2.02      3.79 o
   3  12   1       35.21       42.44      6.93 o
   4  12   1       20.90       23.59      6.43 o
   5  12   1        1.61        1.57      3.14 o
   6  12   1      243.06      258.98     17.61 o
   7  12   1        1.90        0.36      2.85 o
   8  12   1       44.47        4.19      4.78 o
   9  12   1        0.99        0.38      3.12 o
  10  12   1        1.85        1.92      4.37 o
  11  12   1       27.43        2.23      5.11 o
  -2  13   1       45.60       22.94     10.91 o
  -1  13   1        1.95       -0.13      3.04 o
   0  13   1       45.47       15.06     10.28 o
   1  13   1       22.80       17.85      9.60 o
   2  13   1       24.90       14.79      8.25 o
   3  13   1      252.52      299.47     13.64 o
   4  13   1       32.83       42.44      7.15 o
   5  13   1        3.54        4.34      4.99 o
   6  13   1        1.27       -0.88      4.82 o
   7  13   1      197.48      220.34     14.35 o
   8  13   1      100.05        2.89      5.83 o
   9  13   1        0.30        0.94      4.08 o
  10  13   1       49.83        2.69      5.82 o
   0  14   1        1.13        0.78      4.12 o
   1  14   1       19.66        6.41      5.76 o
   2  14   1        7.62        6.48      6.62 o
   3  14   1       66.46       70.40      9.69 o
   4  14   1       21.69       23.24      8.21 o
   5  14   1       70.97       83.52     10.85 o
   6  14   1        8.89        8.60      6.74 o
   7  14   1       19.45       26.74      8.11 o
   8  14   1       67.16       59.72     24.29 o
  -7 -14   2        4.44        2.24      5.03 o
  -6 -14   2       32.06       27.95      8.32 o
  -5 -14   2        0.90       -0.96      3.67 o
  -4 -14   2       41.04       42.53      8.25 o
  -3 -14   2        1.41        3.25      5.42 o
  -2 -14   2       27.01       23.36      6.81 o
  -1 -14   2       44.00       58.16      8.92 o
   0 -14   2       39.00       37.03      8.53 o
  -9 -13   2       29.40        9.37      8.53 o
  -8 -13   2        0.47       -0.38      4.15 o
  -7 -13   2        5.49        1.66      4.09 o
  -6 -13   2       75.82       76.73     17.36 o
  -5 -13   2       34.19       35.36      6.88 o
  -4 -13   2      103.46      114.68     12.77 o
  -3 -13   2       25.88       26.95      6.43 o
  -2 -13   2        4.20        4.46      5.59 o
  -1 -13   2        0.14       -1.24      4.30 o
   0 -13   2        7.51        5.29      5.89 o
   1 -13   2       60.43       49.42      9.98 o
   2 -13   2        3.28        4.42      5.30 o
 -10 -12   2       20.81       16.74      7.80 o
  -9 -12   2        1.79       -0.06      3.18 o
  -8 -12   2        2.04        1.80      3.86 o
  -7 -12   2        8.69        5.84      5.18 o
  -6 -12   2       14.78       17.37      6.15 o
  -5 -12   2       23.61       19.59      5.03 o
  -4 -12   2        0.33        1.86      3.57 o
  -3 -12   2        8.32       10.24      5.67 o
  -2 -12   2        3.65        3.15      4.01 o
  -1 -12   2       25.07       20.26      6.01 o
   0 -12   2        0.19       -0.21      2.66 o
   1 -12   2        4.43        4.60      4.07 o
   2 -12   2        0.01        1.70      3.74 o
   3 -12   2        1.49        0.23      3.49 o
   4 -12   2       48.31       54.36      9.47 o
 -11 -11   2      126.03      126.50     31.87 o
 -10 -11   2       32.58       18.64      8.08 o
  -9 -11   2       18.50       10.66      5.19 o
  -8 -11   2        1.03        3.08      3.82 o
  -7 -11   2       24.11       32.08      5.78 o
  -6 -11   2       66.69       76.86      6.89 o
  -5 -11   2      256.54      285.75     11.70 o
  -4 -11   2      369.98      420.17     15.63 o
  -3 -11   2       29.73       31.07      4.97 o
  -2 -11   2       15.61       12.60      4.72 o
  -1 -11   2        0.06        0.47      2.42 o
   0 -11   2      101.48      103.69      7.38 o
   1 -11   2      112.01      113.47      9.49 o
   2 -11   2        5.85        7.21      4.24 o
   3 -11   2        4.69        5.47      4.99 o
   4 -11   2       12.30        6.10      5.06 o
   5 -11   2       15.21       20.30      7.86 o
 -12 -10   2        4.32        6.62     22.61 o
 -11 -10   2       50.02       27.67      9.09 o
 -10 -10   2        0.26       -1.13      3.72 o
  -9 -10   2        0.31       -0.54      3.42 o
  -8 -10   2      228.46      239.23     26.52 o
  -7 -10   2       36.11       38.35      6.76 o
  -6 -10   2      286.17      269.24     13.74 o
  -5 -10   2      108.66      110.79      6.71 o
  -4 -10   2        3.90        4.02      4.42 o
  -3 -10   2       16.05       20.26      3.96 o
  -2 -10   2       79.08       85.10      6.30 o
  -1 -10   2       98.68      108.62      7.74 o
   0 -10   2       61.71       61.17      5.64 o
   1 -10   2      134.63      139.39      7.40 o
   2 -10   2       19.55       14.32      4.83 o
   3 -10   2       39.46       35.30      5.68 o
   4 -10   2        2.75        5.44      4.23 o
   5 -10   2      104.61      135.66     12.68 o
   6 -10   2        1.23       -1.34      5.39 o
 -12  -9   2       72.97      148.68     40.57 o
 -11  -9   2        0.24       -0.17      2.98 o
 -10  -9   2       10.02        6.06      4.51 o
  -9  -9   2       12.07       11.18      4.07 o
  -8  -9   2        2.53        1.00      2.64 o
  -7  -9   2      123.85      120.13     10.21 o
  -6  -9   2        7.36        6.73      4.06 o
  -5  -9   2      337.57      378.69     10.84 o
  -4  -9   2      101.03      105.15      5.35 o
  -3  -9   2       20.29       26.11      4.50 o
  -2  -9   2        3.43        3.46      2.51 o
  -1  -9   2       17.85       17.85      3.48 o
   0  -9   2      437.70      443.02     12.82 o
   1  -9   2        3.62        5.65      3.34 o
   2  -9   2        5.21        4.83      3.17 o
   3  -9   2        0.01        1.18      2.62 o
   4  -9   2        6.72        5.02      4.10 o
   5  -9   2       31.36       29.86      9.40 o
   6  -9   2        1.29        0.31      3.68 o
   7  -9   2        0.26        0.07      3.35 o
 -12  -8   2        3.48        1.86     17.59 o
 -11  -8   2        3.24        7.40      6.18 o
 -10  -8   2        9.80       12.39      4.51 o
  -9  -8   2      351.82      354.78     34.46 o
  -8  -8   2        8.00        6.41      3.49 o
  -7  -8   2      163.54      134.56     11.88 o
  -6  -8   2       95.36       91.95      5.29 o
  -5  -8   2      458.22      478.77     12.03 o
  -4  -8   2        2.09        0.07      1.21 o
  -3  -8   2      538.18      552.48     10.99 o
  -2  -8   2      326.70      327.30      7.58 o
  -1  -8   2      146.31      171.08      6.70 o
   0  -8   2      329.46      322.85      8.57 o
   1  -8   2        0.27       -0.07      1.53 o
   2  -8   2       37.14       42.60      4.63 o
   3  -8   2       35.76       43.91      4.24 o
   4  -8   2        1.25        0.90      2.30 o
   5  -8   2       61.91       68.03      7.19 o
   6  -8   2       22.88       22.68      6.91 o
   7  -8   2        0.40        0.34      3.09 o
   8  -8   2        0.05        2.07      6.07 o
 -13  -7   2        2.35       10.97     16.97 o
 -12  -7   2        0.49        1.55     16.71 o
 -11  -7   2       63.71       56.36     29.37 o
 -10  -7   2       31.89       22.99     10.58 o
  -9  -7   2        0.84        2.13      2.75 o
  -8  -7   2      381.33      357.55     37.96 o
  -7  -7   2        6.10        5.17      2.65 o
  -6  -7   2        0.71        2.14      2.05 o
  -5  -7   2      160.12      156.64      5.56 o
  -4  -7   2       65.90       72.36      4.46 o
  -3  -7   2        0.01        0.59      1.25 o
  -2  -7   2       27.05       31.71      3.06 o
  -1  -7   2      606.63      558.47     10.54 o
   0  -7   2      132.08      136.17      5.10 o
   1  -7   2        2.20        6.04      2.16 o
   2  -7   2        0.19        1.30      2.26 o
   3  -7   2        3.49        1.94      1.97 o
   4  -7   2      585.10      611.62     13.09 o
   5  -7   2        2.16        1.80      2.77 o
   6  -7   2        3.37        4.33      4.10 o
   7  -7   2       14.48       16.19      5.12 o
   8  -7   2        6.01        5.54      6.53 o
   9  -7   2       18.79       17.88      7.28 o
 -13  -6   2       22.98       55.42     24.32 o
 -12  -6   2       21.56       31.51     19.04 o
 -11  -6   2        1.09        0.37      1.61 o
 -10  -6   2       39.93       31.87     10.45 o
  -9  -6   2       29.61       38.84      4.78 o
  -8  -6   2      183.48      172.79     18.08 o
  -7  -6   2      663.85      743.84     16.31 o
  -6  -6   2     1683.25     1765.33     31.98 o
  -5  -6   2        2.59        7.47      2.15 o
  -4  -6   2      382.41      375.96      7.21 o
  -3  -6   2      334.85      358.19      7.72 o
  -2  -6   2       29.06       29.73      2.40 o
  -1  -6   2      149.20      134.23      3.97 o
   0  -6   2     1044.50      991.42     14.85 o
   1  -6   2       26.17       34.44      2.68 o
   2  -6   2       10.62       11.61      2.76 o
   3  -6   2        0.42        1.36      1.72 o
   4  -6   2      284.18      298.68      8.10 o
   5  -6   2       78.31       84.32      5.78 o
   6  -6   2       40.13       40.59      5.07 o
   7  -6   2       70.17       72.03      7.52 o
   8  -6   2      101.16      113.12     11.65 o
   9  -6   2        0.07        2.42      4.68 o
  10  -6   2        5.69        7.52      7.35 o
 -13  -5   2       17.12       34.51     21.06 o
 -12  -5   2       21.84       27.74     17.75 o
 -11  -5   2       50.23       35.96     28.62 o
 -10  -5   2      106.25       99.97     31.00 o
  -9  -5   2     1253.17     1312.08    166.08 o
  -8  -5   2        4.14        4.89      2.20 o
  -7  -5   2       58.04       50.46      4.19 o
  -6  -5   2       60.87       57.90      5.12 o
  -5  -5   2     1005.65     1016.80     15.50 o
  -4  -5   2       92.72      103.92      3.63 o
  -3  -5   2        5.95        8.75      2.26 o
  -2  -5   2      458.03      449.02      7.30 o
  -1  -5   2       17.85       25.31      2.63 o
   0  -5   2       16.01        5.89      1.71 o
   1  -5   2       12.94       16.32      1.80 o
   2  -5   2      161.94      176.72      5.09 o
   3  -5   2      240.78      232.91      5.95 o
   4  -5   2      196.81      195.55      7.10 o
   5  -5   2       22.31       22.99      4.39 o
   6  -5   2        0.65        0.77      2.28 o
   7  -5   2      191.30      190.44     25.57 o
   8  -5   2        3.09        1.37      3.56 o
   9  -5   2       93.55      104.33     10.71 o
  10  -5   2       57.20       34.03      9.35 o
 -13  -4   2       24.34        0.57     16.14 o
 -12  -4   2       23.92        0.21      8.02 o
 -11  -4   2        5.05        0.52      7.92 o
 -10  -4   2       35.45       29.77      6.40 o
  -9  -4   2      823.47      795.85    126.97 o
  -8  -4   2      965.80      980.66     95.27 o
  -7  -4   2      294.31      277.19     11.12 o
  -6  -4   2       77.06       63.67      4.88 o
  -5  -4   2      269.08      253.97      4.86 o
  -4  -4   2      396.41      454.44      7.25 o
  -3  -4   2       30.36       35.21      2.23 o
  -2  -4   2        9.68       16.22      1.47 o
  -1  -4   2     2077.88     1983.72     23.28 o
   0  -4   2     1920.93     1823.51     21.65 o
   1  -4   2      948.15      797.62     10.67 o
   2  -4   2     1035.60      907.32     12.61 o
   3  -4   2      228.16      198.49      4.53 o
   4  -4   2      811.14      757.16     14.80 o
   5  -4   2        2.39        3.97      2.17 o
   6  -4   2       19.49       19.94      3.83 o
   7  -4   2      803.31      875.66     23.23 o
   8  -4   2       30.19       34.93      7.08 o
   9  -4   2       40.21       35.76     12.41 o
  10  -4   2        0.46       -0.47      3.76 o
  11  -4   2      211.14      233.91     16.41 o
 -13  -3   2       37.84       33.92     29.24 o
 -12  -3   2        0.01        0.10     10.40 o
 -11  -3   2        4.68        0.98      8.69 o
 -10  -3   2      614.41      796.57     46.02 o
  -9  -3   2        0.03        0.57      0.79 o
  -8  -3   2      125.57      103.32     15.81 o
  -7  -3   2       80.06       83.13     12.06 o
  -6  -3   2      377.23      377.20     14.54 o
  -5  -3   2      283.75      304.67      5.76 o
  -4  -3   2       26.57       19.63      1.78 o
  -3  -3   2     1058.22     1105.32     14.99 o
  -2  -3   2     1711.40     1713.81     19.52 o
  -1  -3   2     1250.48     1123.20     12.74 o
   0  -3   2      109.83       95.25      3.53 o
   1  -3   2      375.31      325.57      5.03 o
   2  -3   2       39.00       35.20      1.85 o
   3  -3   2     2480.98     2217.53     33.48 o
   4  -3   2       33.24       25.15      3.79 o
   5  -3   2       10.33        8.50      2.58 o
   6  -3   2      151.72      137.38     10.64 o
   7  -3   2        1.67        2.39      2.78 o
   8  -3   2      194.96      197.33     14.42 o
   9  -3   2       17.42       15.10      4.37 o
  10  -3   2       36.20       33.55      7.54 o
  11  -3   2       27.91       20.62      6.23 o
 -13  -2   2        2.42       -1.56      7.84 o
 -12  -2   2        0.92        4.34      8.12 o
 -11  -2   2        3.89        6.90      9.02 o
 -10  -2   2       84.24      135.49     21.17 o
  -9  -2   2      135.11      183.50     20.65 o
  -8  -2   2        0.52        0.12      1.13 o
  -7  -2   2       22.19       21.69      2.23 o
  -6  -2   2      243.24      201.68     19.81 o
  -5  -2   2       31.01       30.64      3.03 o
  -4  -2   2        2.02        1.05      0.59 o
  -3  -2   2      157.49      158.48      6.17 o
  -2  -2   2       47.66       31.57      1.28 o
  -1  -2   2     1527.86     1455.21     15.24 o
   0  -2   2     5528.56     5284.94     80.79 o
   1  -2   2     2826.97     2593.88     27.60 o
   2  -2   2       40.95       44.69      2.53 o
   3  -2   2      716.85      594.81     13.00 o
   4  -2   2       12.85       12.45      2.63 o
   5  -2   2      277.34      267.03      8.92 o
   6  -2   2      273.21      278.95      9.25 o
   7  -2   2       44.95       44.78     13.55 o
   8  -2   2       11.76        9.69      3.65 o
   9  -2   2       33.46       33.35      7.30 o
  10  -2   2       94.41       95.33      8.94 o
  11  -2   2        0.29       -0.71      3.39 o
  12  -2   2       30.04       22.86      6.84 o
 -12  -1   2        8.45        6.04      8.72 o
 -11  -1   2        5.51        4.33      8.45 o
 -10  -1   2        7.48       10.54      7.28 o
  -9  -1   2       87.27      100.28     10.89 o
  -8  -1   2      274.25      319.28     31.69 o
  -7  -1   2       74.03       91.30     12.42 o
  -6  -1   2      356.86      339.42     18.34 o
  -3  -1   2     3007.29     2899.30     51.33 o
  -2  -1   2     1139.16     1097.97     13.82 o
  -1  -1   2     1184.77     1069.16     22.61 o
   0  -1   2     9336.87     9316.93    150.12 o
   1  -1   2     1037.59      980.15     12.56 o
   2  -1   2     4948.22     4716.03    113.09 o
   3  -1   2        5.27        5.90      2.38 o
   4  -1   2      432.82      356.12     12.19 o
   5  -1   2      117.26      134.29      6.63 o
   6  -1   2       45.13       51.51      4.44 o
   7  -1   2      437.52      467.86     16.77 o
   8  -1   2      179.76      172.08      8.57 o
   9  -1   2       17.66       14.70      4.59 o
  10  -1   2       10.71        7.44      3.70 o
  11  -1   2       76.33       80.01     14.08 o
  12  -1   2        3.29        4.56      4.22 o
 -12   0   2       15.13       16.74     12.96 o
 -11   0   2        0.07       -0.06      4.76 o
 -10   0   2       50.99       65.89     12.79 o
  -9   0   2        6.24        8.13      6.18 o
  -8   0   2       56.85       34.36     13.55 o
  -7   0   2      104.36      131.99      7.12 o
  -6   0   2       12.79       10.38      0.75 o
  -5   0   2       25.64       33.59      1.16 o
  -4   0   2       11.49       14.23      3.67 o
  -3   0   2       57.86       64.50      4.40 o
  -2   0   2      860.19      920.13     78.61 o
  -1   0   2      552.42      521.60      8.67 o
   0   0   2      148.38      136.34      5.81 o
   1   0   2     3372.79     3120.66     43.87 o
   2   0   2     5837.06     5524.65     88.38 o
   3   0   2      992.96      976.99     25.70 o
   4   0   2      392.92      348.75     12.19 o
   5   0   2        5.97        7.14      2.82 o
   6   0   2       20.76       10.97      3.55 o
   7   0   2      807.42      903.86     25.23 o
   8   0   2       53.07       48.77      7.19 o
   9   0   2        0.06       -0.58      3.42 o
  10   0   2        1.90        0.73      4.28 o
  11   0   2       47.15       37.22      9.60 o
  12   0   2        1.13        3.08      4.00 o
  13   0   2        5.47        5.30      9.65 o
 -12   1   2        4.47        5.26      9.18 o
 -11   1   2       18.90       14.61     14.45 o
 -10   1   2       70.12       57.18     14.97 o
  -9   1   2      164.47      188.51      7.56 o
  -8   1   2       11.33        9.29      2.38 o
  -7   1   2       63.27       71.18      3.80 o
  -6   1   2      433.20      418.83     18.94 o
  -5   1   2       14.72       10.85      1.68 o
  -4   1   2     1792.05     1765.15     35.73 o
  -3   1   2      213.07      200.50      9.04 o
  -2   1   2      781.19      769.30     19.50 o
  -1   1   2    14631.10    15991.27    200.02 o
   0   1   2     2548.07     2589.73     27.41 o
   1   1   2      262.68      228.75      6.01 o
   2   1   2     8143.00     8193.36    139.68 o
   3   1   2      350.48      307.20      8.34 o
   4   1   2      187.31      190.14      6.13 o
   5   1   2       90.53       75.94      7.25 o
   6   1   2      543.94      565.34     21.84 o
   7   1   2      286.48      328.10     17.82 o
   8   1   2       40.46       54.01      7.37 o
   9   1   2       12.69       11.10      3.90 o
  10   1   2       82.03       74.27      7.95 o
  11   1   2       22.50       22.86      6.99 o
  12   1   2      141.25      138.91     25.57 o
  13   1   2        0.65        3.18      7.69 o
 -12   2   2       67.21       78.11     64.20 o
 -11   2   2       54.98       43.21     42.82 o
 -10   2   2       60.29       40.07     16.59 o
  -9   2   2      105.09       81.68     17.24 o
  -8   2   2      275.41      294.96      9.77 o
  -7   2   2        0.20        0.85      2.02 o
  -6   2   2        0.14       -0.20      1.31 o
  -5   2   2      263.53      223.24      7.07 o
  -4   2   2      330.44      369.21      6.97 o
  -3   2   2     2479.94     2703.83     52.43 o
  -2   2   2      101.15      109.84      2.11 o
  -1   2   2     4691.15     4804.56     55.44 o
   0   2   2     1404.47     1357.06     15.14 o
   1   2   2     9893.30    10240.15    125.43 o
   2   2   2    20329.65    21409.68    288.70 o
   3   2   2     1710.08     1574.94     22.19 o
   4   2   2       28.58       35.61      2.55 o
   5   2   2      961.67      989.90     16.94 o
   6   2   2     3814.38     4168.75    110.75 o
   7   2   2      350.11      389.96     17.28 o
   8   2   2      304.14      321.98     11.92 o
   9   2   2       44.31       45.45      7.65 o
  10   2   2       51.45       57.19      6.18 o
  11   2   2       10.85        9.00      3.85 o
  12   2   2        5.71        1.03      4.38 o
  13   2   2       13.28       17.70     16.77 o
 -11   3   2       13.39        9.87      9.74 o
 -10   3   2       60.45       89.48     18.42 o
  -9   3   2        0.99        0.55      2.06 o
  -8   3   2       12.21       11.96      4.06 o
  -7   3   2       46.68       49.51      5.27 o
  -6   3   2       38.26       41.28      3.01 o
  -5   3   2      527.48      518.44     13.83 o
  -4   3   2       96.55      111.50      3.33 o
  -3   3   2     1177.98     1178.10     16.29 o
  -2   3   2     3434.71     3413.18     41.98 o
  -1   3   2      966.32      916.11     11.65 o
   0   3   2      435.69      389.41      5.71 o
   1   3   2     4499.05     4385.74     52.16 o
   2   3   2     2569.32     2355.76     28.65 o
   3   3   2      273.45      256.17      5.01 o
   4   3   2      154.35      190.79      4.50 o
   5   3   2     1344.03     1388.87     22.90 o
   6   3   2     1127.12     1163.11     20.83 o
   7   3   2      283.37      289.46      9.24 o
   8   3   2        3.35        3.63      3.04 o
   9   3   2        1.43        1.16      3.93 o
  10   3   2      230.88      288.60     15.59 o
  11   3   2      181.82      196.68     13.02 o
  12   3   2        2.46        1.21      3.02 o
  13   3   2        4.54        0.10      2.57 o
 -11   4   2       14.65       28.20     15.99 o
 -10   4   2       47.03       67.64     17.96 o
  -9   4   2       61.38       65.12      8.21 o
  -8   4   2       76.35       83.39      6.09 o
  -7   4   2       44.86       60.36      6.53 o
  -6   4   2       56.09       59.35      4.90 o
  -5   4   2       50.47       54.97      4.51 o
  -4   4   2      127.60      153.22      4.63 o
  -3   4   2      117.54      107.44      4.04 o
  -2   4   2      102.04      106.46      3.41 o
  -1   4   2      946.75      857.34     12.09 o
   0   4   2     1610.13     1622.17     20.63 o
   1   4   2       95.16      114.25      3.40 o
   2   4   2      944.39      878.87     12.51 o
   3   4   2      366.40      402.53      7.44 o
   4   4   2     2092.60     2169.39     29.09 o
   5   4   2      494.89      555.85     11.22 o
   6   4   2      109.56      117.94      6.10 o
   7   4   2      326.43      317.18      9.24 o
   8   4   2      182.70      197.18      8.23 o
   9   4   2        0.01        0.83      2.77 o
  10   4   2       48.01       41.68      6.64 o
  11   4   2        0.19        0.26      2.65 o
  12   4   2       77.83       84.07     11.09 o
  13   4   2        6.84        5.96      5.83 o
 -10   5   2        1.32        0.98      8.18 o
  -9   5   2       61.29       75.14      7.52 o
  -8   5   2       17.17       16.59      5.94 o
  -7   5   2       12.18       12.27      3.61 o
  -6   5   2      132.49      148.97      7.00 o
  -5   5   2        0.03       -0.34      1.31 o
  -4   5   2       51.97       50.31      3.42 o
  -3   5   2      307.28      328.74      8.12 o
  -2   5   2       39.62       33.14      2.44 o
  -1   5   2      633.10      573.90      9.32 o
   0   5   2       44.87       33.23      2.94 o
   1   5   2      240.44      241.23      5.42 o
   2   5   2      705.98      614.90     10.05 o
   3   5   2      530.51      500.49      8.97 o
   4   5   2      105.57      107.40      4.49 o
   5   5   2      105.34      117.77      4.37 o
   6   5   2      511.74      525.86     11.28 o
   7   5   2      102.10      101.71      6.70 o
   8   5   2      313.05      307.32     27.61 o
   9   5   2      460.63      518.40     22.69 o
  10   5   2       77.54       83.23     10.89 o
  11   5   2       17.21       22.29      6.07 o
  12   5   2        3.73        0.54      3.07 o
  13   5   2        0.66       -0.42      2.73 o
  -9   6   2       96.18      121.98     12.63 o
  -8   6   2      101.09      136.48      8.69 o
  -7   6   2        0.86        3.98      3.52 o
  -6   6   2       91.72       96.72      8.24 o
  -5   6   2       71.03       76.39      5.05 o
  -4   6   2       59.97       50.22      5.38 o
  -3   6   2      212.75      201.39      6.30 o
  -2   6   2     3004.31     2911.53     42.46 o
  -1   6   2     2363.91     2402.73     34.47 o
   0   6   2     2570.32     2396.12     33.76 o
   1   6   2        8.79       18.62      5.69 o
   2   6   2        1.22        1.20      1.48 o
   3   6   2        9.15       14.64      2.44 o
   4   6   2      137.99      137.09      5.71 o
   5   6   2      233.37      224.96      6.35 o
   6   6   2        6.45        3.71      2.19 o
   7   6   2      146.60      142.24      8.58 o
   8   6   2        5.69        4.73      3.25 o
   9   6   2      182.49      152.72     12.92 o
  10   6   2       15.81       23.95      5.21 o
  11   6   2       31.16       26.30      9.70 o
  12   6   2       22.55       13.03     21.78 o
  13   6   2        9.38        3.63      8.38 o
  -9   7   2       44.20       30.50     10.71 o
  -8   7   2       12.27       17.60      6.98 o
  -7   7   2        9.89       16.44      4.52 o
  -6   7   2        1.05        1.43      3.21 o
  -5   7   2        5.77       10.51      3.41 o
  -4   7   2       12.16       14.16      3.84 o
  -3   7   2      297.26      291.58      8.09 o
  -2   7   2      440.25      447.55     10.16 o
  -1   7   2      120.52      109.19      5.05 o
   0   7   2      109.36      110.29      5.18 o
   1   7   2        4.94        5.72      2.14 o
   2   7   2       67.45       57.58      3.60 o
   3   7   2      703.00      685.80     14.07 o
   4   7   2      345.32      371.73      9.54 o
   5   7   2       22.22       25.77      3.38 o
   6   7   2      190.09      191.81      7.36 o
   7   7   2      610.62      650.47     14.73 o
   8   7   2       79.94       75.13      6.27 o
   9   7   2        0.41        0.33      2.53 o
  10   7   2        0.05       -0.81      3.01 o
  11   7   2       33.76       29.42     13.58 o
  12   7   2       18.54       15.46     19.43 o
  13   7   2        3.02        3.21      7.30 o
  -8   8   2       14.90       15.23      5.66 o
  -7   8   2       33.46       46.71      8.89 o
  -6   8   2       24.38       21.87      5.56 o
  -5   8   2       20.79       19.73      4.46 o
  -4   8   2      107.25      124.84      6.63 o
  -3   8   2     1891.83     2014.22     35.00 o
  -2   8   2      532.81      525.39     13.29 o
  -1   8   2      443.71      413.76      9.97 o
   0   8   2        0.00        1.20      2.21 o
   1   8   2        9.04        9.32      2.80 o
   2   8   2       48.78       46.36      4.29 o
   3   8   2       47.85       48.74      5.87 o
   4   8   2      585.59      554.23     12.40 o
   5   8   2        0.55        1.72      2.63 o
   6   8   2       86.79       98.14      7.53 o
   7   8   2        1.02        2.03      3.23 o
   8   8   2        7.52        6.80      3.51 o
   9   8   2      135.75      123.59     15.23 o
  10   8   2        7.72       14.62      5.38 o
  11   8   2       27.88       31.75      6.88 o
  12   8   2        5.70        9.92      7.92 o
  13   8   2       28.15       26.17     14.93 o
  -7   9   2        5.03        2.39      4.76 o
  -6   9   2       21.01       21.05      7.97 o
  -5   9   2       28.75       34.11      7.03 o
  -4   9   2      309.47      337.86     12.97 o
  -3   9   2       19.06       18.65      4.70 o
  -2   9   2      268.79      293.12     10.09 o
  -1   9   2        0.32        1.53      2.57 o
   0   9   2       56.53       50.96      5.37 o
   1   9   2       39.24       44.67      4.54 o
   2   9   2      261.18      263.70      8.97 o
   3   9   2      899.53      881.09     25.88 o
   4   9   2       32.10       37.82      4.84 o
   5   9   2       24.96       24.61      4.55 o
   6   9   2      129.37      141.59      8.55 o
   7   9   2        3.89        5.08      3.45 o
   8   9   2        0.66        2.97      3.22 o
   9   9   2       35.81       34.30      6.69 o
  10   9   2        9.71        4.00      4.28 o
  11   9   2       22.62       12.77      8.46 o
  12   9   2       14.86       19.36      7.07 o
  13   9   2       76.50       67.30     28.13 o
  -6  10   2        7.03        4.55      5.57 o
  -5  10   2       60.49       58.42     18.49 o
  -4  10   2       93.74       99.78      8.32 o
  -3  10   2        0.09        0.16      2.31 o
  -2  10   2        2.06        2.23      3.01 o
  -1  10   2        1.92       -0.13      1.96 o
   0  10   2       72.38       73.61      5.93 o
   1  10   2       53.40       45.45      5.59 o
   2  10   2       28.86       25.24      5.38 o
   3  10   2       20.33       14.47      3.93 o
   4  10   2        4.10        4.75      3.98 o
   5  10   2       95.12       97.21      7.21 o
   6  10   2        0.41        1.24      4.38 o
   7  10   2      142.43      167.51     10.23 o
   8  10   2       26.43       16.10      5.60 o
   9  10   2        1.90        1.00      3.44 o
  10  10   2       53.95       28.28     12.85 o
  11  10   2       71.94       99.23     17.03 o
  12  10   2       37.56       11.72      8.36 o
  -5  11   2        8.62        6.76      6.89 o
  -4  11   2        3.10        3.33      5.25 o
  -3  11   2      128.93      135.55     10.82 o
  -2  11   2       25.30       25.90      6.88 o
  -1  11   2       12.92        8.98      4.76 o
   0  11   2        5.90        3.50      3.89 o
   1  11   2       17.55       16.86      4.76 o
   2  11   2      394.94      386.40     13.14 o
   3  11   2       13.48       15.79      4.48 o
   4  11   2        7.97        6.83      4.15 o
   5  11   2       23.69       25.48      5.62 o
   6  11   2       62.28       56.05      7.08 o
   7  11   2       38.65       38.55      6.34 o
   8  11   2       19.16       16.14      6.74 o
   9  11   2        0.27       -0.18      3.27 o
  10  11   2        3.39        0.42      3.92 o
  11  11   2        5.03       -1.04      4.74 o
  12  11   2        8.85       -0.61      6.89 o
  -4  12   2        0.37       -1.02      4.13 o
  -3  12   2        0.12        0.90      3.92 o
  -2  12   2        1.84        1.62      4.11 o
  -1  12   2       15.28       10.33      5.71 o
   0  12   2        2.78        1.96      3.77 o
   1  12   2        0.19        1.90      3.96 o
   2  12   2       67.55       52.54     13.53 o
   3  12   2        5.19        6.10      5.75 o
   4  12   2        0.63        0.97      3.12 o
   5  12   2        7.53        4.73      5.12 o
   6  12   2        4.43        8.36      4.68 o
   7  12   2       17.76       21.70      5.76 o
   8  12   2       21.61       25.48      7.94 o
   9  12   2       13.45        0.98      3.69 o
  10  12   2       68.65      105.67     12.33 o
  11  12   2        8.40        0.56      3.99 o
  -2  13   2       54.96       35.10     19.46 o
  -1  13   2       12.83        7.30      5.56 o
   0  13   2        6.06        4.26      6.03 o
   1  13   2       65.31       48.50     20.27 o
   2  13   2        7.36        8.00      5.54 o
   3  13   2       16.20       18.26      6.43 o
   4  13   2       40.82       35.34      7.49 o
   5  13   2       61.66       67.32      8.74 o
   6  13   2       88.39      108.26      9.54 o
   7  13   2        9.02       11.72      6.53 o
   8  13   2        0.16        0.80      3.77 o
   9  13   2       22.92        7.26      6.83 o
  10  13   2        2.10       -0.01      2.96 o
   0  14   2        0.39       -0.66      4.18 o
   1  14   2       32.14       14.69      8.19 o
   2  14   2        4.49        5.11      5.50 o
   3  14   2       29.02       18.36     10.61 o
   4  14   2       51.53       51.17      9.44 o
   5  14   2       33.70       29.64      8.67 o
   6  14   2       10.61       15.03      7.22 o
   7  14   2       67.45       94.58     12.68 o
   8  14   2        5.15       11.43      6.85 o
  -7 -14   3       14.07       10.30     10.50 o
  -6 -14   3       34.03       21.63     11.70 o
  -5 -14   3        4.09        6.57      6.58 o
  -4 -14   3       11.74        9.93      6.29 o
  -3 -14   3        6.89        5.96      6.47 o
  -2 -14   3        5.90        6.34      5.50 o
  -1 -14   3       16.10       11.12      6.45 o
  -9 -13   3       18.46        6.27      6.63 o
  -8 -13   3       12.82        2.73      5.29 o
  -7 -13   3       40.81       26.05     12.86 o
  -6 -13   3       20.12       11.98      6.26 o
  -5 -13   3        5.17        1.92      4.24 o
  -4 -13   3        5.15        2.55      4.62 o
  -3 -13   3       19.32        7.06      4.90 o
  -2 -13   3        2.35        0.88      3.12 o
  -1 -13   3        0.01       -1.49      4.10 o
   0 -13   3       16.43       16.20      6.02 o
   1 -13   3        3.39        4.51      5.58 o
   2 -13   3       10.32        8.82      5.99 o
 -10 -12   3        0.34        2.09      5.34 o
  -9 -12   3        0.66        1.34      4.85 o
  -8 -12   3        3.64        1.63      4.23 o
  -7 -12   3       12.60       11.25      5.56 o
  -6 -12   3        6.08        4.10      4.44 o
  -5 -12   3       15.95       16.10      5.14 o
  -4 -12   3       51.76       48.06      7.76 o
  -3 -12   3       12.28        8.11      4.79 o
  -2 -12   3       12.47       12.59      5.36 o
  -1 -12   3       19.86       14.80      5.06 o
   0 -12   3        0.01       -1.59      4.02 o
   1 -12   3       11.17        8.99      4.77 o
   2 -12   3        0.94        1.63      3.51 o
   3 -12   3        0.62       -0.02      2.36 o
 -11 -11   3       12.84        5.48      7.65 o
 -10 -11   3       47.95       24.67     10.23 o
  -9 -11   3      101.71      125.42     14.28 o
  -8 -11   3       83.61       93.79     10.33 o
  -7 -11   3      159.45      177.20     12.98 o
  -6 -11   3       87.73       87.03      6.76 o
  -5 -11   3      341.07      390.89     12.63 o
  -4 -11   3      296.96      335.28     12.04 o
  -3 -11   3       28.69       25.27      5.28 o
  -2 -11   3       55.13       51.46      5.84 o
  -1 -11   3       21.92       20.89      4.77 o
   0 -11   3       27.42       28.83      5.22 o
   1 -11   3      213.54      230.26     11.55 o
   2 -11   3       59.30       63.83      8.71 o
   3 -11   3        1.28        2.19      3.92 o
   4 -11   3       50.16       44.98     11.76 o
   5 -11   3        2.38       12.37      7.52 o
 -11 -10   3       57.34       40.89     17.38 o
 -10 -10   3        0.40       -0.28      3.08 o
  -9 -10   3       29.45       16.03      7.36 o
  -8 -10   3       58.29       52.37      5.78 o
  -7 -10   3      113.86      125.24     12.70 o
  -6 -10   3        0.17        1.11      2.56 o
  -5 -10   3      275.70      298.34     10.12 o
  -4 -10   3       62.63       71.76      5.71 o
  -3 -10   3        1.04        0.18      1.83 o
  -2 -10   3       24.00       25.14      4.12 o
  -1 -10   3        0.21        1.37      2.82 o
   0 -10   3        0.85       -0.08      2.39 o
   1 -10   3        1.07        1.43      2.78 o
   2 -10   3       51.09       53.91      5.78 o
   3 -10   3      151.28      182.35     10.75 o
   4 -10   3        1.02       -0.68      3.30 o
   5 -10   3       79.34       67.67     28.39 o
   6 -10   3       20.37       25.07      7.38 o
 -12  -9   3        2.92       12.16     16.25 o
 -11  -9   3       14.10       11.66      5.10 o
 -10  -9   3      141.26      123.95     20.10 o
  -9  -9   3      261.24      311.00     43.00 o
  -8  -9   3       41.96       42.17      6.86 o
  -7  -9   3       60.76       65.85      6.05 o
  -6  -9   3        2.68        2.38      2.37 o
  -5  -9   3      893.69     1016.80     24.15 o
  -4  -9   3      155.74      179.73      8.20 o
  -3  -9   3        5.91        6.82      2.82 o
  -2  -9   3       19.76       20.30      3.49 o
  -1  -9   3      116.66      121.21      5.77 o
   0  -9   3      292.46      278.72      8.42 o
   1  -9   3       10.47        9.86      3.26 o
   2  -9   3        6.01        8.24      2.97 o
   3  -9   3      147.08      180.89      9.49 o
   4  -9   3        0.17       -1.47      2.89 o
   5  -9   3       28.76       40.31      6.69 o
   6  -9   3        6.28        4.16      4.56 o
   7  -9   3        4.84        3.42      5.45 o
 -12  -8   3       93.03      158.88     28.78 o
 -11  -8   3       27.77       16.51     23.60 o
 -10  -8   3        0.22       -0.74      2.22 o
  -9  -8   3       54.84       47.24      6.00 o
  -8  -8   3       40.77       38.86      5.05 o
  -7  -8   3        0.10       -0.29      2.49 o
  -6  -8   3       59.70       58.36      5.05 o
  -5  -8   3       30.10       39.40      4.00 o
  -4  -8   3        0.58        0.58      1.61 o
  -3  -8   3       86.37       94.87      5.52 o
  -2  -8   3        9.15        8.80      2.72 o
  -1  -8   3       13.01       11.59      2.89 o
   0  -8   3       38.14       44.60      4.01 o
   1  -8   3       41.50       42.19      3.73 o
   2  -8   3      193.07      205.32      6.65 o
   3  -8   3        0.36        1.76      2.18 o
   4  -8   3      192.72      208.31     11.21 o
   5  -8   3       23.82       24.17      6.07 o
   6  -8   3        8.81        5.27      4.18 o
   7  -8   3       30.05       18.45      8.52 o
   8  -8   3       17.70       10.42      8.14 o
 -12  -7   3        0.22       -6.00     20.80 o
 -11  -7   3       11.31       16.14     22.61 o
 -10  -7   3       42.31       44.26     10.71 o
  -9  -7   3       62.16       64.78      7.79 o
  -8  -7   3        0.92        0.69      1.70 o
  -7  -7   3      767.61      862.99     21.13 o
  -6  -7   3      705.92      755.93     14.99 o
  -5  -7   3        2.72        0.19      1.49 o
  -4  -7   3      359.57      378.28      8.19 o
  -3  -7   3       88.63       90.31      4.04 o
  -2  -7   3        9.01        8.84      1.98 o
  -1  -7   3       43.92       41.75      2.79 o
   0  -7   3      436.21      440.27      9.03 o
   1  -7   3       11.08       19.04      3.07 o
   2  -7   3      168.36      186.73      6.31 o
   3  -7   3        0.49        2.82      2.18 o
   4  -7   3       28.25       21.41      5.19 o
   5  -7   3        2.24        1.75      3.58 o
   6  -7   3       35.80       36.10      6.09 o
   7  -7   3        0.65        0.16      3.64 o
   8  -7   3      122.68      138.24     11.83 o
   9  -7   3        8.85        4.55      5.38 o
 -13  -6   3       42.46       77.67     39.28 o
 -12  -6   3       16.14        6.78     21.42 o
 -11  -6   3       23.66       30.53     24.63 o
 -10  -6   3        6.12        1.92      4.11 o
  -9  -6   3        0.41       -0.67      1.78 o
  -8  -6   3        5.05        3.54      2.65 o
  -7  -6   3      174.57      176.14     16.51 o
  -6  -6   3      321.66      349.33     20.85 o
  -5  -6   3       83.22       91.41      4.51 o
  -4  -6   3      139.61      176.04      4.86 o
  -3  -6   3       35.02       33.64      2.85 o
  -2  -6   3       19.68       30.31      2.38 o
  -1  -6   3      206.69      200.36      4.76 o
   0  -6   3       56.13       41.77      3.18 o
   1  -6   3      416.69      403.94      7.95 o
   2  -6   3        0.51        0.40      1.58 o
   3  -6   3      370.17      396.80      9.27 o
   4  -6   3        0.31        1.02      2.01 o
   5  -6   3       10.43       14.62      3.77 o
   6  -6   3        5.82        3.91      3.59 o
   7  -6   3       38.39       39.32      7.74 o
   8  -6   3       11.85        9.23      5.24 o
   9  -6   3       34.91        8.54      8.49 o
  10  -6   3       18.06       15.65      7.46 o
 -13  -5   3        6.60        7.55     15.99 o
 -12  -5   3       10.09        9.26     14.64 o
 -11  -5   3        1.49       -1.60     14.59 o
 -10  -5   3      140.28       54.14      3.57 o
  -9  -5   3        5.46        1.09      1.97 o
  -8  -5   3      454.94      391.75     26.41 o
  -7  -5   3      513.52      491.36     38.41 o
  -6  -5   3        0.24        0.14      1.11 o
  -5  -5   3      400.30      450.37     11.13 o
  -4  -5   3     1026.07     1036.72     14.62 o
  -3  -5   3      395.37      456.17      7.61 o
  -2  -5   3        0.99        4.17      1.88 o
  -1  -5   3     1728.48     1699.44     21.30 o
   0  -5   3      133.79      123.50      3.47 o
   1  -5   3       53.39       52.82      2.73 o
   2  -5   3      454.75      498.62      8.71 o
   3  -5   3       42.98       43.37      3.06 o
   4  -5   3      411.92      409.15     11.60 o
   5  -5   3      156.43      174.05      8.43 o
   6  -5   3       83.14       84.96      5.93 o
   7  -5   3       22.83       17.61      7.54 o
   8  -5   3       64.70       59.91     12.99 o
   9  -5   3       51.04       45.65      7.94 o
  10  -5   3       35.58       12.82     10.00 o
 -13  -4   3        0.76        0.62      6.53 o
 -12  -4   3       15.84        1.29     10.66 o
 -11  -4   3        8.60        0.57      8.02 o
 -10  -4   3        8.19        3.62     14.33 o
  -9  -4   3       20.72       15.58     16.46 o
  -8  -4   3      612.08      476.47    123.20 o
  -7  -4   3        4.69        7.74      2.56 o
  -6  -4   3      114.60      125.67      4.17 o
  -5  -4   3        0.96        0.65      0.93 o
  -4  -4   3      748.83      674.33     10.51 o
  -3  -4   3     1493.81     1565.49     20.65 o
  -2  -4   3      152.76      146.24      3.55 o
  -1  -4   3      706.52      638.97      8.39 o
   0  -4   3      712.02      638.32      8.45 o
   1  -4   3        2.05        5.33      1.42 o
   2  -4   3      971.74     1007.60     13.86 o
   3  -4   3      453.88      419.78      8.84 o
   4  -4   3       29.54       31.62      3.13 o
   5  -4   3       29.99       29.50      3.44 o
   6  -4   3      661.00      672.82     19.53 o
   7  -4   3      524.07      526.92     36.28 o
   8  -4   3      107.02      116.34     12.45 o
   9  -4   3       14.22       10.42      4.47 o
  10  -4   3      102.19      108.41     11.89 o
  11  -4   3       11.83       15.42      9.15 o
 -13  -3   3        4.80        3.27     13.53 o
 -12  -3   3        0.00        0.45      5.49 o
 -11  -3   3       18.74       -0.52      8.07 o
 -10  -3   3       78.39       93.10     28.41 o
  -9  -3   3       47.28       65.36     22.41 o
  -8  -3   3        0.07        1.66      6.00 o
  -7  -3   3      451.39      525.09     26.17 o
  -6  -3   3       15.82       11.15      2.71 o
  -5  -3   3      798.03      915.22     12.87 o
  -4  -3   3       63.24      107.42      3.19 o
  -3  -3   3      768.58      798.84     11.68 o
  -2  -3   3     1451.14     1460.32     22.16 o
  -1  -3   3     1824.50     1678.56     18.67 o
   0  -3   3      252.19      219.02      7.33 o
   1  -3   3     1061.82     1040.67     12.03 o
   2  -3   3     2216.22     2050.74     30.65 o
   3  -3   3     1886.81     1744.29     27.79 o
   4  -3   3        1.92        1.16      1.71 o
   5  -3   3       20.44       24.81      3.92 o
   6  -3   3      286.69      266.26     13.65 o
   7  -3   3      211.17      207.79     11.37 o
   8  -3   3       74.01       79.60      8.06 o
   9  -3   3        6.12        8.25      3.96 o
  10  -3   3       76.71       89.06      9.25 o
  11  -3   3        1.13       -0.20      2.66 o
 -12  -2   3        1.97        3.74      9.74 o
 -11  -2   3        3.89        2.77      6.83 o
 -10  -2   3       50.03       65.22     11.30 o
  -9  -2   3       66.99       75.87     22.62 o
  -8  -2   3      161.07      184.20     18.48 o
  -7  -2   3       57.54       60.40     10.71 o
  -6  -2   3      362.45      368.01     23.94 o
  -5  -2   3      596.46      548.97     25.89 o
  -4  -2   3      973.98     1013.97     25.55 o
  -3  -2   3        0.01        0.13      0.63 o
  -2  -2   3     1516.47     1296.67     21.65 o
  -1  -2   3      361.96      364.13      5.49 o
   0  -2   3      464.98      387.95      6.10 o
   1  -2   3       32.88       47.24      3.46 o
   2  -2   3      167.71      169.38      3.84 o
   3  -2   3      112.82       93.97      4.28 o
   4  -2   3       59.52       44.07      3.57 o
   5  -2   3      342.69      285.05     19.27 o
   6  -2   3      187.29      169.76      6.20 o
   7  -2   3      180.50      193.20      8.98 o
   8  -2   3       82.78       71.03      5.67 o
   9  -2   3       27.89       23.90      7.18 o
  10  -2   3        1.41        4.15      4.56 o
  11  -2   3       43.60       34.99     10.70 o
  12  -2   3        1.95        2.01      4.23 o
 -12  -1   3       17.13        9.35     12.08 o
 -11  -1   3        4.49        6.35      9.44 o
 -10  -1   3        0.06        0.94      5.14 o
  -9  -1   3      422.45      529.99     45.17 o
  -8  -1   3       30.43       44.51      7.77 o
  -7  -1   3        0.03        2.52      3.72 o
  -3  -1   3       60.73       61.60      1.86 o
  -2  -1   3     2656.51     2458.60     50.43 o
  -1  -1   3        0.08        0.54      0.73 o
   0  -1   3      138.01      100.63      2.15 o
   1  -1   3      863.55      689.17     18.03 o
   2  -1   3     1387.09     1334.50     21.58 o
   3  -1   3     1684.67     1618.38     28.15 o
   4  -1   3       29.03       12.67      3.15 o
   5  -1   3       23.36       19.61      3.19 o
   6  -1   3        5.08       10.23      3.92 o
   7  -1   3      171.09      189.70     10.08 o
   8  -1   3      219.56      227.26     12.63 o
   9  -1   3       24.15       34.07      5.17 o
  10  -1   3      215.06      212.35     12.99 o
  11  -1   3        1.09        0.46      2.65 o
  12  -1   3       18.64        9.15      5.40 o
 -12   0   3        1.91        0.65      6.43 o
 -11   0   3       59.42       57.62     42.69 o
 -10   0   3        0.11       -0.92      6.04 o
  -9   0   3       33.75       38.65     11.08 o
  -8   0   3        0.01        1.60      5.54 o
  -7   0   3      293.49      334.64     19.22 o
  -6   0   3      410.00      393.24     18.76 o
  -5   0   3      138.13      143.98      9.68 o
  -4   0   3       53.26       54.29      5.69 o
  -3   0   3       32.46       24.38      3.93 o
  -2   0   3      270.95      245.37     10.01 o
  -1   0   3     2249.79     2137.83     32.95 o
   0   0   3      792.89      650.69      9.42 o
   1   0   3     2426.73     2172.16     30.54 o
   2   0   3     1252.89     1053.14     16.68 o
   3   0   3        1.03        0.21      0.84 o
   4   0   3       24.33       17.39      5.38 o
   5   0   3      374.44      375.18     14.82 o
   6   0   3       95.03       99.18      5.98 o
   7   0   3        1.91        2.23      2.82 o
   8   0   3       69.07       66.97      6.91 o
   9   0   3      166.97      195.08     13.18 o
  10   0   3        3.71        2.74      5.34 o
  11   0   3       10.00        6.54      4.37 o
  12   0   3        8.78        4.31      5.47 o
  13   0   3        0.92        0.71      4.44 o
 -12   1   3        8.77        8.08     10.26 o
 -11   1   3        0.35        0.79      6.04 o
 -10   1   3      101.84       73.78     63.79 o
  -9   1   3       94.36      106.72     23.29 o
  -8   1   3        8.15        2.74      6.42 o
  -7   1   3       85.23      105.69     12.63 o
  -6   1   3      119.32      113.99     11.13 o
  -5   1   3       32.66       33.96      1.92 o
  -4   1   3        2.95        2.59      0.65 o
  -3   1   3       28.96       34.09      1.34 o
  -2   1   3       72.42       66.21      1.79 o
  -1   1   3     1540.93     1414.68     29.10 o
   0   1   3      438.13      415.14      7.43 o
   1   1   3       74.90       93.91      3.47 o
   2   1   3      901.73      734.98     12.92 o
   3   1   3      932.38      755.68     14.03 o
   4   1   3      375.61      399.69     10.45 o
   5   1   3       26.71       34.78      3.86 o
   6   1   3      417.09      426.13     18.30 o
   7   1   3      401.73      390.88     19.48 o
   8   1   3      296.87      335.09     13.20 o
   9   1   3       23.48       14.19      6.16 o
  10   1   3        0.27       -0.17      1.96 o
  11   1   3       25.29       17.34      5.60 o
  12   1   3       37.60       24.81      7.28 o
  13   1   3        5.25        4.94      4.42 o
 -11   2   3        0.02       -0.56      6.12 o
 -10   2   3       12.03        9.83     16.56 o
  -9   2   3       57.87       76.85     15.37 o
  -8   2   3        8.99        5.52      1.57 o
  -7   2   3      129.88      212.85     30.70 o
  -6   2   3       35.23       43.79      3.54 o
  -5   2   3       14.41       17.22      1.87 o
  -4   2   3       84.00       73.31      5.65 o
  -3   2   3      240.26      269.53      7.73 o
  -2   2   3     2831.67     2837.63     46.43 o
  -1   2   3     1962.46     1808.20     21.14 o
   0   2   3      171.54      135.54      2.73 o
   1   2   3     2565.09     2378.77     28.12 o
   2   2   3      416.28      357.89      6.26 o
   3   2   3      411.69      326.91      6.78 o
   4   2   3      208.31      212.87      5.84 o
   5   2   3      336.09      402.78     10.46 o
   6   2   3       59.76       79.35      4.65 o
   7   2   3      547.13      554.83     29.32 o
   8   2   3      919.62     1051.08     33.55 o
   9   2   3        6.65        7.02      4.47 o
  10   2   3      239.66      275.72     13.75 o
  11   2   3        3.36       -0.16      3.01 o
  12   2   3        2.58        1.50      4.78 o
  13   2   3        0.15        0.27      3.82 o
 -11   3   3        2.55        2.28     16.04 o
 -10   3   3       46.16       61.22     25.72 o
  -9   3   3        3.03        1.25      2.57 o
  -8   3   3       42.77       39.81      3.96 o
  -7   3   3      303.87      403.82     64.61 o
  -6   3   3        2.90        4.51      1.87 o
  -5   3   3       49.95       50.65      3.32 o
  -4   3   3      362.05      385.30      6.63 o
  -3   3   3      228.82      265.63      5.59 o
  -2   3   3      732.08      687.17     10.08 o
  -1   3   3     3580.49     3589.39     44.61 o
   0   3   3     1493.47     1561.17     19.14 o
   1   3   3      702.52      704.25      9.45 o
   2   3   3       39.09       37.78      2.99 o
   3   3   3     2606.57     2426.06     31.31 o
   4   3   3     2392.68     2280.77     44.86 o
   5   3   3      194.86      191.27      7.50 o
   6   3   3      434.11      446.61     10.72 o
   7   3   3      107.66      103.11      6.79 o
   8   3   3      466.14      568.24     17.83 o
   9   3   3       89.43      103.24     10.57 o
  10   3   3        6.63       10.51      5.59 o
  11   3   3       15.20       28.70      6.96 o
  12   3   3       30.26       23.06      5.79 o
  13   3   3        0.84        0.03      3.47 o
 -10   4   3       15.58       21.47     14.64 o
  -9   4   3       63.62       69.72      7.57 o
  -8   4   3        1.12        0.01      2.30 o
  -7   4   3        4.22        8.82      3.01 o
  -6   4   3        4.95        3.53      2.22 o
  -5   4   3       33.67       36.31      3.72 o
  -4   4   3        2.02        0.50      1.50 o
  -3   4   3      444.89      436.35      8.21 o
  -2   4   3     1996.72     1944.47     26.42 o
  -1   4   3      463.89      513.90      8.84 o
   0   4   3       39.14       45.75      2.56 o
   1   4   3      537.60      545.99      8.70 o
   2   4   3      300.04      251.91      5.45 o
   3   4   3       49.57       61.18      3.18 o
   4   4   3      138.15      152.90      4.96 o
   5   4   3      456.68      493.34     12.31 o
   6   4   3      495.89      493.69     12.37 o
   7   4   3      185.96      194.71      7.70 o
   8   4   3        1.46        2.68      3.05 o
   9   4   3      264.98      284.23     13.14 o
  10   4   3        3.97       11.30      5.61 o
  11   4   3      165.03      187.21     25.11 o
  12   4   3       23.89        7.25     15.70 o
  13   4   3        3.64        0.75      4.50 o
 -10   5   3       15.76       14.59     14.54 o
  -9   5   3       18.13       40.31     16.30 o
  -8   5   3      149.48      186.67      8.96 o
  -7   5   3        0.50        1.34      2.42 o
  -6   5   3      114.65      124.66      8.79 o
  -5   5   3       20.65       24.79      3.12 o
  -4   5   3       57.71       47.07      3.66 o
  -3   5   3       54.83       70.32      4.49 o
  -2   5   3     7161.24     7523.98    104.84 o
  -1   5   3     1293.47     1313.66     19.22 o
   0   5   3      102.20      100.35      3.99 o
   1   5   3      297.88      270.95      6.34 o
   2   5   3      232.08      212.31      6.93 o
   3   5   3     2247.60     2102.29     29.37 o
   4   5   3      218.02      217.14      6.13 o
   5   5   3     2812.67     2861.92     40.99 o
   6   5   3       80.36       87.13      4.59 o
   7   5   3      525.77      549.20     15.04 o
   8   5   3       49.85       55.86      7.42 o
   9   5   3       16.03       26.73      6.28 o
  10   5   3       38.19       34.05     10.02 o
  11   5   3       14.29       11.43      5.85 o
  12   5   3        5.65        3.13      4.59 o
  13   5   3       22.75       16.14     18.34 o
  -9   6   3        6.60        9.78     12.57 o
  -8   6   3        0.00        0.50      3.15 o
  -7   6   3        1.89        5.92      4.55 o
  -6   6   3        2.18        2.42      2.56 o
  -5   6   3       77.99       89.66      4.88 o
  -4   6   3       13.39       13.87      3.45 o
  -3   6   3      442.29      473.45     10.32 o
  -2   6   3       83.09       93.33      4.39 o
  -1   6   3      115.55      108.86      4.96 o
   0   6   3       99.82      101.28      4.46 o
   1   6   3        8.58        9.08      2.21 o
   2   6   3      426.62      427.30      8.82 o
   3   6   3       75.88       69.01      3.92 o
   4   6   3       93.28      103.87      5.16 o
   5   6   3        0.13        0.43      1.63 o
   6   6   3       52.73       55.00      4.27 o
   7   6   3       68.94       62.72      4.85 o
   8   6   3       30.87       35.85      5.31 o
   9   6   3        5.71        5.48      4.61 o
  10   6   3      104.44      141.74     19.02 o
  11   6   3       64.32       72.15     22.33 o
  12   6   3       16.26        8.02     14.39 o
  13   6   3        0.00        1.59      6.50 o
  -9   7   3        0.06        4.55     11.95 o
  -8   7   3        1.08        0.30      2.82 o
  -7   7   3       15.28       21.50      6.76 o
  -6   7   3       20.63       26.36      5.79 o
  -5   7   3        0.93       -0.03      1.23 o
  -4   7   3      148.91      142.69      7.14 o
  -3   7   3     1716.95     1768.16     38.55 o
  -2   7   3        0.07        0.91      1.84 o
  -1   7   3       30.31       26.15      3.55 o
   0   7   3        1.77        1.33      2.01 o
   1   7   3       20.72       21.43      3.42 o
   2   7   3      224.32      225.44      6.71 o
   3   7   3      948.01      944.09     16.19 o
   4   7   3      698.33      783.06     19.90 o
   5   7   3       31.97       37.75      4.01 o
   6   7   3      249.34      245.62      8.70 o
   7   7   3       18.55       20.77      3.95 o
   8   7   3      114.97      106.82     10.03 o
   9   7   3      190.82      181.71      9.78 o
  10   7   3       20.58       37.88      6.57 o
  11   7   3      113.88      145.69     15.24 o
  12   7   3        7.57        4.66      7.48 o
  13   7   3        2.72       -0.19      5.50 o
  -8   8   3       14.90       15.46      5.67 o
  -7   8   3        0.47        2.72      3.75 o
  -6   8   3        9.45        7.37      5.21 o
  -5   8   3       14.46        9.62      5.20 o
  -4   8   3        0.15        1.72      2.83 o
  -3   8   3       12.32       12.26      3.92 o
  -2   8   3       67.05       69.29      6.06 o
  -1   8   3      477.28      520.82     11.86 o
   0   8   3        4.65        6.47      3.16 o
   1   8   3      248.95      226.70      7.18 o
   2   8   3       27.21       28.06      4.05 o
   3   8   3       12.15       16.32      4.08 o
   4   8   3      155.39      159.35      7.24 o
   5   8   3       57.61       59.10      5.21 o
   6   8   3      184.03      172.52      9.42 o
   7   8   3      261.37      273.10     15.24 o
   8   8   3       60.62       48.91      6.04 o
   9   8   3        4.74        2.23      3.32 o
  10   8   3       80.38       83.97      9.74 o
  11   8   3       23.57       34.83      7.60 o
  12   8   3        7.63        7.96      6.39 o
  13   8   3        5.50        4.49      9.78 o
  -7   9   3       31.58       46.39      7.69 o
  -6   9   3       30.42       41.29      7.32 o
  -5   9   3       38.38       28.81      6.80 o
  -4   9   3       21.22       26.08      5.39 o
  -3   9   3      182.97      175.49      8.28 o
  -2   9   3       16.75       19.98      4.48 o
  -1   9   3      980.42     1023.32     21.76 o
   0   9   3        5.33        7.34      3.68 o
   1   9   3       16.28       15.09      4.09 o
   2   9   3      138.56      148.63      6.81 o
   3   9   3      376.28      391.52     13.07 o
   4   9   3       94.91       85.69      6.11 o
   5   9   3        6.47        7.13      3.40 o
   6   9   3        6.16        4.38      3.21 o
   7   9   3      404.69      434.94     18.64 o
   8   9   3      356.27      317.25     17.28 o
   9   9   3        4.15        7.38      4.21 o
  10   9   3       70.44       87.21     12.93 o
  11   9   3       15.48       24.25      7.35 o
  12   9   3        2.17       -0.70      3.69 o
  13   9   3       32.76       41.86     14.72 o
  -6  10   3        1.78        2.06      4.55 o
  -5  10   3       30.59       27.87      6.77 o
  -4  10   3        3.43        3.97      4.60 o
  -3  10   3      101.50      109.11      9.16 o
  -2  10   3      446.70      457.66     14.82 o
  -1  10   3       81.08       78.45      8.57 o
   0  10   3       31.07       22.75      5.55 o
   1  10   3        2.61        3.12      3.12 o
   2  10   3       72.82       69.32      7.01 o
   3  10   3      210.56      198.36      8.71 o
   4  10   3        5.63        6.22      4.63 o
   5  10   3      355.05      382.42     12.75 o
   6  10   3      261.44      279.50     14.75 o
   7  10   3       11.31       10.69      4.35 o
   8  10   3       90.58      100.89     11.03 o
   9  10   3       91.99       78.03     26.66 o
  10  10   3       60.99       62.12     24.03 o
  11  10   3       35.06       27.14     19.34 o
  12  10   3        2.44        3.67      5.55 o
  -5  11   3        4.94        6.25      6.08 o
  -4  11   3       65.37       56.02      9.83 o
  -3  11   3        3.34        2.02      4.43 o
  -2  11   3      608.39      620.71     18.89 o
  -1  11   3        0.10       -1.05      3.74 o
   0  11   3        9.93        5.82      4.04 o
   1  11   3        4.29        2.49      3.76 o
   2  11   3      160.26      165.74      9.53 o
   3  11   3       36.51       38.00      6.07 o
   4  11   3       18.12       17.53      5.84 o
   5  11   3        5.25        4.83      4.31 o
   6  11   3      234.85      269.66     13.12 o
   7  11   3      211.45      212.48     18.92 o
   8  11   3       20.92       11.63      5.03 o
   9  11   3        7.54        0.09      2.01 o
  10  11   3       11.81        0.80      4.32 o
  11  11   3        8.22        0.53      5.31 o
  -3  12   3       20.30       12.36      8.00 o
  -2  12   3        3.30        2.41      5.62 o
  -1  12   3       14.10       10.53      5.63 o
   0  12   3       38.80       32.34      9.60 o
   1  12   3      124.44      132.25      9.80 o
   2  12   3        2.92        4.08      4.76 o
   3  12   3       59.21       55.52     14.61 o
   4  12   3       71.07       73.61      8.75 o
   5  12   3       37.30       42.42      7.05 o
   6  12   3       14.05       15.52      5.91 o
   7  12   3       90.15      107.34     13.95 o
   8  12   3       22.07       19.69      6.75 o
   9  12   3       48.10        2.03      5.64 o
  10  12   3       51.61        5.51      7.29 o
  11  12   3        0.00        1.26      5.16 o
  -2  13   3        1.56        1.42      4.21 o
  -1  13   3        3.09        1.19      4.10 o
   0  13   3        2.63        1.99      5.22 o
   1  13   3        3.64        3.03      5.32 o
   2  13   3       10.23       12.44      5.59 o
   3  13   3        0.44        2.24      4.42 o
   4  13   3       45.67       43.76      7.42 o
   5  13   3      120.55      135.05     11.75 o
   6  13   3       15.48       12.87      5.92 o
   7  13   3       11.76        9.92      6.54 o
   8  13   3       13.03       10.82      7.31 o
   9  13   3        2.89        1.75      4.40 o
  10  13   3       51.05        5.69      7.03 o
   1  14   3        8.30        5.50      5.72 o
   2  14   3       31.78       26.04      9.19 o
   3  14   3        0.16       -0.27      3.86 o
   4  14   3        2.96        0.29      2.74 o
   5  14   3        9.12        8.42      5.94 o
   6  14   3       59.68       66.88      9.54 o
   7  14   3       21.18       12.66      8.34 o
   8  14   3        0.05        0.85      3.81 o
  -5 -14   4        4.79        6.23      5.97 o
  -4 -14   4        0.61        1.85      6.17 o
  -3 -14   4        1.68       -0.14      3.31 o
  -2 -14   4        0.00        0.36      3.47 o
  -8 -13   4        3.67        0.11      2.98 o
  -7 -13   4        3.38        2.48      4.86 o
  -6 -13   4        0.71        1.30      4.26 o
  -5 -13   4       13.90       17.04      5.90 o
  -4 -13   4       14.50       16.43      6.90 o
  -3 -13   4       52.34       59.17     14.04 o
  -2 -13   4        0.21       -1.03      4.01 o
  -1 -13   4       22.81       21.79      6.73 o
   0 -13   4        1.66        4.84      5.27 o
   1 -13   4        0.03        1.02      5.18 o
  -9 -12   4        7.31        2.55      5.15 o
  -8 -12   4        0.09        0.22      4.10 o
  -7 -12   4        4.01        3.46      5.31 o
  -6 -12   4       59.39       72.74     15.48 o
  -5 -12   4      115.21      125.24      9.40 o
  -4 -12   4      100.58      111.05      8.82 o
  -3 -12   4       15.87       19.52      5.72 o
  -2 -12   4       57.87       67.13     14.95 o
  -1 -12   4       10.87       17.34      5.92 o
   0 -12   4       48.55       44.73     10.62 o
   1 -12   4       25.10       24.61      5.42 o
   2 -12   4       34.36       33.84      7.69 o
   3 -12   4        6.88        3.40      4.63 o
 -10 -11   4       10.56        5.13      7.21 o
  -9 -11   4        2.02        0.51      3.30 o
  -8 -11   4       35.53       18.18      8.34 o
  -7 -11   4        0.88        1.23      3.35 o
  -6 -11   4        8.49       13.88      4.68 o
  -5 -11   4        0.51        0.70      2.60 o
  -4 -11   4      186.13      215.70      9.85 o
  -3 -11   4       39.36       41.86      5.37 o
  -2 -11   4       75.32       73.59      6.70 o
  -1 -11   4       10.53       13.64      4.41 o
   0 -11   4       24.33       24.26      6.52 o
   1 -11   4        0.33       -0.42      2.93 o
   2 -11   4        4.45        7.67      4.26 o
   3 -11   4      203.69      203.83     11.68 o
   4 -11   4        4.30        6.54      6.31 o
   5 -11   4        1.34        0.95      5.10 o
 -11 -10   4        9.71       17.13     16.66 o
 -10 -10   4        9.30        3.80      4.83 o
  -9 -10   4       13.32        6.09      4.82 o
  -8 -10   4       47.97       56.15      8.45 o
  -7 -10   4        7.56       11.50      4.26 o
  -6 -10   4       56.93       62.13      6.17 o
  -5 -10   4        2.73        2.52      3.28 o
  -4 -10   4        0.05       -0.90      2.21 o
  -3 -10   4      140.70      152.82      6.66 o
  -2 -10   4       16.50       10.55      4.15 o
  -1 -10   4       93.04      112.71      5.95 o
   0 -10   4        0.72        0.13      1.60 o
   1 -10   4       15.41       23.73      4.27 o
   2 -10   4      117.60      115.62      7.23 o
   3 -10   4        0.16        0.25      2.34 o
   4 -10   4       14.11       12.43      6.44 o
   5 -10   4        0.54        0.00      3.08 o
   6 -10   4        7.88        3.98      5.51 o
 -11  -9   4       19.80       25.25     16.51 o
 -10  -9   4       20.78       19.06      5.62 o
  -9  -9   4       72.65       61.97     14.58 o
  -8  -9   4        0.26        1.74      2.92 o
  -7  -9   4       28.32       40.76      5.09 o
  -6  -9   4       11.31       11.64      3.28 o
  -5  -9   4      153.57      176.03      7.80 o
  -4  -9   4       35.38       32.23      4.41 o
  -3  -9   4      401.00      422.79     10.89 o
  -2  -9   4      367.27      394.87      9.66 o
  -1  -9   4       29.07       34.57      3.82 o
   0  -9   4        0.92        1.20      2.58 o
   1  -9   4       17.56       16.13      3.79 o
   2  -9   4      324.03      301.62     11.24 o
   3  -9   4       29.55       20.73      5.29 o
   4  -9   4       30.48       42.65     15.75 o
   5  -9   4        5.06        4.65      5.02 o
   6  -9   4        2.22        0.67      4.93 o
   7  -9   4       10.02        0.90      5.06 o
 -12  -8   4       20.25       38.45     20.80 o
 -11  -8   4       28.02       47.81     19.09 o
 -10  -8   4        2.30        0.97      2.25 o
  -9  -8   4        0.45       -0.21      3.22 o
  -8  -8   4       20.23       16.64      5.90 o
  -7  -8   4      114.33      118.95     12.97 o
  -6  -8   4      518.70      550.94     13.14 o
  -5  -8   4       23.16       34.50      4.75 o
  -4  -8   4      247.47      266.39      9.67 o
  -3  -8   4       28.70       38.87      3.71 o
  -2  -8   4       23.43       34.69      4.62 o
  -1  -8   4        2.15        4.92      2.57 o
   0  -8   4       73.84       75.93      4.48 o
   1  -8   4       10.12        9.70      3.16 o
   2  -8   4      105.19       93.28      5.41 o
   3  -8   4       91.83       97.60      7.47 o
   4  -8   4        2.38        3.10      4.45 o
   5  -8   4       11.86        4.85      5.25 o
   6  -8   4       63.72       61.00     23.16 o
   7  -8   4        6.74        0.13      3.05 o
   8  -8   4       10.13        8.77     11.28 o
 -12  -7   4        8.18       17.44     17.70 o
 -11  -7   4        9.20       17.49     15.21 o
 -10  -7   4       27.63       18.74      9.96 o
  -9  -7   4       18.96       22.86      3.70 o
  -8  -7   4       14.49       11.34      4.00 o
  -7  -7   4       18.00       24.59      3.95 o
  -6  -7   4       32.82       43.73      3.89 o
  -5  -7   4       47.42       54.49      4.73 o
  -4  -7   4       15.40       18.88      2.70 o
  -3  -7   4      488.65      518.40      9.82 o
  -2  -7   4       13.68       16.11      2.31 o
  -1  -7   4       20.56       27.31      2.38 o
   0  -7   4        0.78        0.11      1.70 o
   1  -7   4       86.81       92.75      4.16 o
   2  -7   4       84.18       73.72      4.06 o
   3  -7   4      148.72      162.58      6.38 o
   4  -7   4      162.57      169.27      9.50 o
   5  -7   4       13.73        7.55      4.13 o
   6  -7   4       14.02       13.70      6.36 o
   7  -7   4       36.21       12.16     15.60 o
   8  -7   4        6.35        0.61      3.88 o
   9  -7   4       30.38        9.73      8.88 o
 -12  -6   4       19.71       37.67     19.71 o
 -11  -6   4       85.70      129.23     23.60 o
 -10  -6   4       11.53        5.89      3.65 o
  -9  -6   4       74.96       62.92      7.47 o
  -8  -6   4       86.11       84.88      5.74 o
  -7  -6   4      153.40      131.21     16.17 o
  -6  -6   4       92.94       93.70      5.94 o
  -5  -6   4       71.65       72.70      3.96 o
  -4  -6   4      176.00      165.43      5.55 o
  -3  -6   4      140.94      128.38      4.39 o
  -2  -6   4        0.22        1.79      1.39 o
  -1  -6   4      243.66      257.91      7.96 o
   0  -6   4       41.21       46.00      2.72 o
   1  -6   4      119.85      116.35      4.38 o
   2  -6   4      364.06      337.49      7.12 o
   3  -6   4        8.15        3.52      3.12 o
   4  -6   4       21.03       31.21      4.43 o
   5  -6   4       28.37       27.35      6.67 o
   6  -6   4        8.88        3.64      4.20 o
   7  -6   4       30.66       33.64      7.65 o
   8  -6   4        0.11       -1.93      3.44 o
   9  -6   4        0.00       -0.44      3.55 o
 -11  -5   4        0.27        1.19     14.13 o
 -10  -5   4        0.05       -0.83      7.50 o
  -9  -5   4       22.72       16.25      8.28 o
  -8  -5   4       92.05       90.28      7.12 o
  -7  -5   4       95.81       93.93      7.69 o
  -6  -5   4      240.67      258.01      7.12 o
  -5  -5   4       65.22       70.96      4.22 o
  -4  -5   4      173.76      193.55      6.36 o
  -3  -5   4       96.69      111.44      3.87 o
  -2  -5   4        0.03        0.96      1.04 o
  -1  -5   4      160.21      164.04      3.70 o
   0  -5   4        1.84        2.10      1.35 o
   1  -5   4        8.65       15.99      1.81 o
   2  -5   4      242.61      218.83      5.30 o
   3  -5   4      451.00      465.19     11.61 o
   4  -5   4       45.18       44.37      3.95 o
   5  -5   4       49.02       45.88      4.98 o
   6  -5   4      131.26      143.77     11.45 o
   7  -5   4        2.06        3.02      3.53 o
   8  -5   4       78.32       70.46      7.85 o
   9  -5   4        7.46        2.28      5.61 o
  10  -5   4      112.74      104.82     10.95 o
 -12  -4   4        3.68        5.39      8.80 o
 -11  -4   4       21.20       -0.62     12.73 o
 -10  -4   4       24.97       26.49     14.28 o
  -9  -4   4        7.70        9.47      9.99 o
  -8  -4   4     1041.49     1328.66     54.55 o
  -7  -4   4       11.84        8.90      2.38 o
  -6  -4   4        3.79        3.33      1.24 o
  -5  -4   4        2.29        0.45      0.90 o
  -4  -4   4       65.64       67.62      3.82 o
  -3  -4   4       67.13       89.80      3.21 o
  -2  -4   4      753.53      783.58     11.30 o
  -1  -4   4     1740.19     1633.25     19.64 o
   0  -4   4       12.38       16.91      2.10 o
   1  -4   4      818.19      810.13     10.26 o
   2  -4   4      151.89      145.52      4.81 o
   3  -4   4      750.31      696.56     12.88 o
   4  -4   4      116.57      111.23      4.93 o
   5  -4   4        0.47       -0.61      1.82 o
   6  -4   4       38.16       46.35      6.40 o
   7  -4   4      235.11      225.67     11.82 o
   8  -4   4       11.06       12.12      4.50 o
   9  -4   4       50.85       37.92      7.00 o
  10  -4   4       58.82       22.33     14.52 o
  11  -4   4        0.26       -1.16      5.10 o
 -12  -3   4       37.75        5.99     11.10 o
 -11  -3   4        3.16        5.60      7.83 o
 -10  -3   4       11.26       12.73     18.52 o
  -9  -3   4       16.27       20.23     11.90 o
  -8  -3   4      501.23      562.99     31.71 o
  -7  -3   4      917.70     1077.98     42.97 o
  -6  -3   4      162.56      159.36      7.77 o
  -5  -3   4      166.41      216.02      7.55 o
  -4  -3   4       55.04       76.20      2.89 o
  -3  -3   4      160.34      223.02     11.25 o
  -2  -3   4     1072.48     1098.87     15.84 o
  -1  -3   4       39.33       34.92      2.35 o
   0  -3   4      376.77      324.94     10.69 o
   1  -3   4      242.36      186.20      6.74 o
   2  -3   4      126.36      105.88      8.70 o
   3  -3   4        5.63        4.73      1.96 o
   4  -3   4        0.28       -0.47      1.41 o
   5  -3   4        3.86        4.67      1.94 o
   6  -3   4        5.88       12.83      3.40 o
   7  -3   4        5.76        6.41      3.89 o
   8  -3   4      269.67      238.33     10.57 o
   9  -3   4        8.08        5.90      4.20 o
  10  -3   4       18.01       16.22      5.33 o
  11  -3   4        9.53        4.21      6.98 o
 -12  -2   4       33.85       35.38     31.49 o
 -11  -2   4       83.88      109.95     15.32 o
 -10  -2   4       47.16       32.49     29.86 o
  -9  -2   4     1146.50     1442.23     42.86 o
  -8  -2   4      422.56      510.34     19.80 o
  -7  -2   4       89.05       99.95     19.82 o
  -6  -2   4       20.85       30.94      8.07 o
  -5  -2   4       41.41       38.45      6.93 o
  -4  -2   4       84.28       94.91      3.60 o
  -3  -2   4     6133.64     7061.35    173.16 o
  -2  -2   4     2504.86     2482.97     33.73 o
  -1  -2   4        5.71        5.28      0.99 o
   0  -2   4      847.84      855.28      8.58 o
   1  -2   4       59.67       38.56      4.66 o
   2  -2   4     2460.08     2389.61     40.99 o
   3  -2   4       13.29       14.51      1.56 o
   4  -2   4      292.42      333.20      7.66 o
   5  -2   4        0.62       -0.31      1.57 o
   6  -2   4      427.62      424.85     12.63 o
   7  -2   4       48.03       51.47      5.01 o
   8  -2   4       77.26       80.58      6.82 o
   9  -2   4      230.49      252.80     12.85 o
  10  -2   4       33.32       27.24      6.69 o
  11  -2   4        7.80        8.01      5.88 o
  12  -2   4        4.88        4.18      5.81 o
 -12  -1   4       28.62       22.83     20.96 o
 -11  -1   4        7.88        5.16      9.70 o
 -10  -1   4       94.23      132.77     14.41 o
  -9  -1   4       27.73       26.18      8.75 o
  -8  -1   4      282.74      336.47     16.80 o
  -7  -1   4      191.21      222.07     21.18 o
  -6  -1   4       10.64       10.14      5.38 o
  -5  -1   4      672.81      705.15     24.34 o
  -4  -1   4       96.53       81.01      6.52 o
  -3  -1   4      713.10      750.40     16.60 o
  -2  -1   4      520.71      443.03     16.09 o
  -1  -1   4     1710.21     1477.41     23.47 o
   0  -1   4        5.33        3.63      0.99 o
   1  -1   4       49.88       38.70      3.03 o
   2  -1   4      429.67      367.57     15.12 o
   3  -1   4        8.72        8.25      2.65 o
   4  -1   4      359.75      343.28      9.99 o
   5  -1   4      430.41      466.71     12.51 o
   6  -1   4        2.54        2.77      2.73 o
   7  -1   4       80.53       75.42      7.81 o
   8  -1   4      487.25      517.20     18.41 o
   9  -1   4      300.49      333.27     13.52 o
  10  -1   4       26.97       20.08      7.97 o
  11  -1   4       93.95       86.57      9.20 o
  12  -1   4        7.04        7.33      5.81 o
 -12   0   4       11.55        5.61      9.70 o
 -11   0   4       11.36        3.14     11.73 o
 -10   0   4       36.87       43.48     32.50 o
  -9   0   4      195.63      179.64    116.04 o
  -8   0   4       30.83       33.53     10.35 o
  -7   0   4       50.26       61.58     15.11 o
  -6   0   4      148.09      140.61     16.57 o
  -5   0   4      123.38      147.23     14.13 o
  -4   0   4      964.18      938.11     28.64 o
  -3   0   4      821.83      831.86     29.05 o
  -2   0   4       59.69       55.40      2.80 o
  -1   0   4      647.70      682.37     24.24 o
   0   0   4        0.13       -0.21      0.80 o
   1   0   4      615.10      591.90     10.58 o
   2   0   4      605.53      557.41      9.77 o
   3   0   4      372.72      373.72     15.43 o
   4   0   4       27.89       16.25      8.12 o
   5   0   4        4.07        5.38      3.42 o
   6   0   4      257.35      248.76      9.46 o
   7   0   4        0.13        1.38      3.48 o
   8   0   4        0.00       -0.56      3.29 o
   9   0   4       23.88       34.13      6.79 o
  10   0   4       11.87       12.12      5.95 o
  11   0   4        6.65        7.17      5.71 o
  12   0   4        8.86        5.38      5.32 o
 -11   1   4       91.72      151.29     18.94 o
 -10   1   4        5.78        3.89      7.38 o
  -9   1   4      150.12      157.46     19.93 o
  -8   1   4        2.62        4.24      6.99 o
  -7   1   4       47.61       46.01     15.27 o
  -6   1   4      290.65      272.60     16.63 o
  -5   1   4      287.98      241.08     13.68 o
  -4   1   4       33.69       29.88      1.97 o
  -3   1   4      361.09      298.20      6.24 o
  -2   1   4      481.19      408.95      6.90 o
  -1   1   4       71.01       60.87      2.27 o
   0   1   4      864.55      752.51     13.76 o
   1   1   4      604.01      533.33     10.42 o
   2   1   4      123.84      115.30      3.46 o
   3   1   4      658.04      566.64     12.78 o
   4   1   4      487.87      465.70     11.60 o
   5   1   4        9.24       15.96      4.83 o
   6   1   4        5.73       10.56      7.50 o
   7   1   4      783.73      794.61     30.72 o
   8   1   4      323.39      341.65     14.87 o
   9   1   4       28.34       22.59      7.44 o
  10   1   4      344.31      412.33     25.18 o
  11   1   4        1.58        4.06      5.76 o
  12   1   4        0.09        2.12      4.61 o
  13   1   4        8.26        5.86      5.61 o
 -11   2   4        0.47        1.10      7.10 o
 -10   2   4      165.37      261.61     28.83 o
  -9   2   4      128.72      151.60     20.70 o
  -8   2   4       87.15      106.10     16.04 o
  -7   2   4      169.83      175.91     16.57 o
  -6   2   4       79.81       82.12      7.64 o
  -5   2   4      779.99      698.78     64.37 o
  -4   2   4      160.90      163.59      6.73 o
  -3   2   4      210.05      204.29      4.09 o
  -2   2   4       44.56       49.18      2.75 o
  -1   2   4       60.56       38.61      2.43 o
   0   2   4        0.53        2.80      1.12 o
   1   2   4       27.39       22.33      2.00 o
   2   2   4      905.26      806.05     12.57 o
   3   2   4      999.90     1009.91     25.20 o
   4   2   4       20.01       32.17      3.29 o
   5   2   4      425.49      484.49     12.70 o
   6   2   4        4.60        6.44      2.61 o
   7   2   4      396.79      424.62     15.97 o
   8   2   4        9.22       12.74      4.98 o
   9   2   4      375.93      444.59     19.90 o
  10   2   4        6.55        7.43      4.61 o
  11   2   4      108.31      132.45     11.75 o
  12   2   4        1.89        2.32      4.17 o
  13   2   4        3.05        4.36      4.71 o
 -11   3   4       38.21       57.96     20.28 o
 -10   3   4       90.72      107.75     21.58 o
  -9   3   4       13.69       22.46     13.04 o
  -8   3   4       60.26       77.80      5.38 o
  -7   3   4       19.10       25.09      3.88 o
  -6   3   4       17.63       19.97      2.05 o
  -5   3   4       51.63       57.49      2.98 o
  -4   3   4        4.42        8.85      1.64 o
  -3   3   4      186.19      158.27      4.80 o
  -2   3   4       21.05       18.35      2.30 o
  -1   3   4     1130.16     1022.11     13.90 o
   0   3   4      103.01      105.43      3.55 o
   1   3   4      923.57      851.94     11.95 o
   2   3   4       11.81        6.98      1.71 o
   3   3   4      906.66      807.53     14.64 o
   4   3   4     3004.85     3105.14     48.81 o
   5   3   4       33.08       23.26      3.46 o
   6   3   4      227.74      221.41      9.96 o
   7   3   4       34.53       33.15      5.55 o
   8   3   4      134.04      135.10      8.51 o
   9   3   4       49.22       51.08      8.37 o
  10   3   4       16.40       23.96      7.77 o
  11   3   4        0.42        0.93      5.83 o
  12   3   4        0.01        0.95      3.90 o
  13   3   4       26.48       28.84      7.71 o
 -10   4   4        0.21        0.98     13.82 o
  -9   4   4       76.60      111.63     30.33 o
  -8   4   4       19.22       26.75     10.63 o
  -7   4   4      118.75      150.11     14.48 o
  -6   4   4      676.91      723.89     28.62 o
  -5   4   4        0.03        0.05      1.03 o
  -4   4   4        1.01        1.09      1.13 o
  -3   4   4       10.09       12.52      2.52 o
  -2   4   4      113.19       84.31      3.34 o
  -1   4   4      329.90      388.76      7.74 o
   0   4   4     1436.33     1397.96     20.05 o
   1   4   4     1904.85     1816.41     24.34 o
   2   4   4      107.49      138.99      5.16 o
   3   4   4     1591.50     1538.64     24.69 o
   4   4   4     1150.83     1090.65     31.22 o
   5   4   4       10.43       13.87      3.78 o
   6   4   4      765.71      764.75     17.14 o
   7   4   4      151.92      174.14      7.72 o
   8   4   4      976.06     1058.38     23.51 o
   9   4   4       25.10       33.88      6.10 o
  10   4   4      159.02      176.71     14.82 o
  11   4   4        0.25       -2.35      4.66 o
  12   4   4        9.52       10.12      8.93 o
  13   4   4        7.33        9.03      6.16 o
 -10   5   4       13.59        9.16     21.16 o
  -9   5   4        1.81        5.80     17.49 o
  -8   5   4       34.19       45.94      5.94 o
  -7   5   4        0.40        0.39      2.56 o
  -6   5   4       26.50       27.14      4.84 o
  -5   5   4       49.50       64.01      4.43 o
  -4   5   4       72.03       60.42      3.85 o
  -3   5   4       47.16       54.64      3.86 o
  -2   5   4     1102.13     1080.22     17.82 o
  -1   5   4       35.73       31.41      3.35 o
   0   5   4      514.98      485.97      9.17 o
   1   5   4       30.39       36.51      3.07 o
   2   5   4     1190.42     1104.08     17.20 o
   3   5   4     3239.93     3203.83     45.27 o
   4   5   4       91.31       80.66      4.61 o
   5   5   4       79.65       72.55      4.64 o
   6   5   4      292.58      282.39      9.06 o
   7   5   4       16.86       16.98      5.27 o
   8   5   4       50.60       71.44      7.40 o
   9   5   4      107.71      104.70      9.83 o
  10   5   4        9.63        2.88      3.82 o
  11   5   4        7.62        5.75      5.41 o
  12   5   4        2.44        1.64      6.25 o
  13   5   4       62.13       81.43     14.90 o
  -9   6   4        0.43        1.19      9.11 o
  -8   6   4       28.41       29.74      5.82 o
  -7   6   4      118.09      136.20      8.68 o
  -6   6   4        1.36        1.62      2.66 o
  -5   6   4       46.33       44.93      4.67 o
  -4   6   4        9.09        8.28      3.13 o
  -3   6   4      145.97      155.20      5.94 o
  -2   6   4       43.52       49.62      3.90 o
  -1   6   4      148.53      122.53      5.52 o
   0   6   4       19.88       25.37      3.30 o
   1   6   4        6.56        7.79      2.30 o
   2   6   4        2.74        0.46      1.25 o
   3   6   4        4.85        3.32      2.06 o
   4   6   4      153.90      141.12      5.90 o
   5   6   4      185.91      188.71      6.85 o
   6   6   4      307.06      335.39      9.33 o
   7   6   4        7.61        3.60      3.08 o
   8   6   4       10.15       19.29      4.67 o
   9   6   4       59.78       47.22      7.35 o
  10   6   4        9.16        2.14      3.94 o
  11   6   4      101.39      101.43     25.54 o
  12   6   4        0.00       -0.43      5.68 o
  13   6   4        3.99        2.41      5.23 o
  -8   7   4       12.57       13.95      6.76 o
  -7   7   4        0.31        0.39      3.34 o
  -6   7   4       88.91      109.87      7.56 o
  -5   7   4        0.44       -1.75      2.89 o
  -4   7   4        7.61        7.80      3.10 o
  -3   7   4      677.05      743.60     16.08 o
  -2   7   4       52.78       54.08      4.28 o
  -1   7   4        1.95        3.03      2.51 o
   0   7   4        2.88        4.31      2.55 o
   1   7   4      232.81      195.39      6.38 o
   2   7   4      431.82      432.25     10.68 o
   3   7   4       17.61       18.86      3.59 o
   4   7   4      700.30      670.61     19.68 o
   5   7   4      175.53      154.52      6.63 o
   6   7   4       35.31       40.31      5.34 o
   7   7   4       29.74       40.76      5.49 o
   8   7   4      213.63      182.47     18.40 o
   9   7   4        0.81        2.10      3.98 o
  10   7   4      114.40      120.38     11.51 o
  11   7   4        0.05       -0.57      2.51 o
  12   7   4       13.48       14.71     10.77 o
  13   7   4        2.57        0.52      2.70 o
  -7   8   4        0.73        0.56      3.15 o
  -6   8   4        0.20        0.64      2.46 o
  -5   8   4       15.01       10.97      4.16 o
  -4   8   4        0.28        1.10      2.99 o
  -3   8   4      977.00     1092.11     22.05 o
  -2   8   4      122.73      132.10      7.35 o
  -1   8   4       77.43       81.22      7.10 o
   0   8   4        1.27        2.18      2.34 o
   1   8   4       47.94       43.86      5.05 o
   2   8   4      488.35      484.05     13.28 o
   3   8   4      546.94      578.37     14.41 o
   4   8   4      430.46      426.01     11.50 o
   5   8   4      115.66      122.28      6.93 o
   6   8   4       44.82       51.34      5.25 o
   7   8   4       38.89       42.49      6.21 o
   8   8   4        4.88        0.19      2.25 o
   9   8   4       66.18       48.92      7.04 o
  10   8   4       30.21       38.61      7.02 o
  11   8   4        5.73        9.11      5.99 o
  12   8   4        5.69        6.56      7.21 o
  13   8   4       18.24       30.61     12.91 o
  -7   9   4       20.35       18.75      7.40 o
  -6   9   4       25.33       36.55      7.80 o
  -5   9   4       73.99       83.41      8.10 o
  -4   9   4      170.86      212.43     10.63 o
  -3   9   4       30.38       25.07      5.40 o
  -2   9   4      170.66      184.02      8.70 o
  -1   9   4       20.22       19.37      4.81 o
   0   9   4        2.53        3.12      2.82 o
   1   9   4      191.67      200.44      8.09 o
   2   9   4      198.63      176.94      8.65 o
   3   9   4      207.44      208.99      9.71 o
   4   9   4        3.04        2.90      2.95 o
   5   9   4      478.24      527.09     20.99 o
   6   9   4       59.14       70.45      6.56 o
   7   9   4       11.65       12.62      6.07 o
   8   9   4        2.96        3.86      4.17 o
   9   9   4      191.08      203.75     31.32 o
  10   9   4       25.42       29.15      7.78 o
  11   9   4       36.00       42.55      9.06 o
  12   9   4        3.40        5.45      8.14 o
  -6  10   4        0.14        4.29      8.43 o
  -5  10   4       52.74       44.90      8.87 o
  -4  10   4      455.35      478.16     23.28 o
  -3  10   4       14.63        9.73      4.58 o
  -2  10   4       35.98       40.74      5.87 o
  -1  10   4        0.70       -0.16      1.84 o
   0  10   4        1.78        1.91      3.22 o
   1  10   4       74.73       74.48      6.43 o
   2  10   4      483.48      499.50     15.29 o
   3  10   4      565.15      581.98     16.36 o
   4  10   4      101.29      115.49      8.20 o
   5  10   4       50.17       40.74      7.22 o
   6  10   4        1.58        7.98      4.37 o
   7  10   4        3.39        5.01      4.89 o
   8  10   4        7.77       10.28      4.93 o
   9  10   4        0.93        3.00      3.89 o
  10  10   4       29.80       25.74     14.68 o
  11  10   4       17.15        9.95      6.22 o
  12  10   4        5.60        2.75      5.66 o
  -4  11   4        2.13        0.99      5.41 o
  -3  11   4       93.89      117.67     12.40 o
  -2  11   4       24.77       29.66      7.56 o
  -1  11   4       22.08       13.09      6.60 o
   0  11   4      141.85      154.17      9.74 o
   1  11   4      168.18      180.02      9.41 o
   2  11   4        2.45        2.74      4.14 o
   3  11   4       20.71       13.89      4.75 o
   4  11   4      215.91      222.62     11.30 o
   5  11   4       79.13       81.35      7.58 o
   6  11   4      227.49      252.17     16.51 o
   7  11   4        0.94        4.90      5.29 o
   8  11   4        1.43       -1.50      4.31 o
   9  11   4       25.27       12.19      6.27 o
  10  11   4       37.58       38.20     19.83 o
  11  11   4       28.15       31.42     19.33 o
  -3  12   4       50.39       36.52      9.12 o
  -2  12   4       35.05       33.97      8.63 o
  -1  12   4        2.24        1.18      3.76 o
   0  12   4       18.23       10.23      5.06 o
   1  12   4      141.91      137.57     10.86 o
   2  12   4        9.90        7.13      5.50 o
   3  12   4        3.07        0.78      3.69 o
   4  12   4       54.74       36.87     16.31 o
   5  12   4        0.62        0.03      3.16 o
   6  12   4       75.25       89.90     10.27 o
   7  12   4       19.35       16.14      6.85 o
   8  12   4        0.13        1.31      3.79 o
   9  12   4       83.86       70.77     16.90 o
  10  12   4        7.62        1.00      4.39 o
  -1  13   4       29.98       28.39      8.80 o
   0  13   4       53.76       41.93     11.45 o
   1  13   4       18.07       16.21      7.38 o
   2  13   4        0.90       -2.05      5.11 o
   3  13   4        9.17        4.93      5.30 o
   4  13   4       39.29       27.27      8.80 o
   5  13   4       47.55       51.76      9.22 o
   6  13   4        2.45        6.98      8.01 o
   7  13   4       31.98       39.02      8.24 o
   8  13   4        5.17        7.34      5.96 o
   9  13   4        3.29       10.64      7.91 o
   1  14   4       21.73       15.83      8.30 o
   2  14   4        1.00       -0.36      3.73 o
   3  14   4       24.91       11.89      7.23 o
   4  14   4        5.75        5.44      6.19 o
   5  14   4       56.23       58.82     11.00 o
   6  14   4        2.11        0.71      4.77 o
   7  14   4        1.23        4.31      6.23 o
  -7 -13   5        0.02       -0.20      2.82 o
  -6 -13   5        0.06       -1.59      3.81 o
  -5 -13   5       19.33       16.71      6.39 o
  -4 -13   5        0.19       -0.11      2.29 o
  -3 -13   5        3.76        1.58      4.01 o
  -2 -13   5       72.45       73.01     16.89 o
  -1 -13   5       48.34       37.63     11.47 o
   0 -13   5        0.06       -0.14      2.93 o
  -9 -12   5        4.08        1.91      4.33 o
  -8 -12   5        2.76       -0.66      3.51 o
  -7 -12   5       13.78        7.42      5.53 o
  -6 -12   5       17.76       13.78      4.89 o
  -5 -12   5       29.90       18.65      5.75 o
  -4 -12   5       68.75       79.67      8.06 o
  -3 -12   5       51.08       40.64     10.46 o
  -2 -12   5        1.27        1.75      3.06 o
  -1 -12   5      121.83      138.15      8.65 o
   0 -12   5      110.48      101.22     19.08 o
   1 -12   5        6.53       13.38      6.01 o
   2 -12   5       68.56       64.73     11.76 o
   3 -12   5      115.64      159.37     19.38 o
 -10 -11   5        0.18       -0.91      3.58 o
  -9 -11   5        0.19       -0.59      3.66 o
  -8 -11   5        1.11       -0.10      2.36 o
  -7 -11   5        0.00        0.99      3.19 o
  -6 -11   5       10.53       13.67      5.76 o
  -5 -11   5        2.62        3.42      3.18 o
  -4 -11   5       21.55       25.57      4.99 o
  -3 -11   5        0.60        0.36      2.27 o
  -2 -11   5       18.62       11.64      3.95 o
  -1 -11   5        1.21        1.81      3.37 o
   0 -11   5       88.38      108.57     22.47 o
   1 -11   5       14.99        9.41      4.69 o
   2 -11   5       33.80       31.85      7.95 o
   3 -11   5       98.45      109.39     14.23 o
   4 -11   5        0.46       -1.82      5.29 o
 -10 -10   5       11.76       14.87      7.15 o
  -9 -10   5       34.05       21.65      8.00 o
  -8 -10   5        8.55       11.40      5.39 o
  -7 -10   5       14.19       10.02      4.85 o
  -6 -10   5        1.40       -1.63      4.04 o
  -5 -10   5      107.71      132.82      8.55 o
  -4 -10   5        0.62       -0.41      2.21 o
  -3 -10   5       45.23       57.49      5.19 o
  -2 -10   5        2.44        2.37      2.52 o
  -1 -10   5       80.03       86.06      7.08 o
   0 -10   5       58.01       67.58      5.69 o
   1 -10   5        1.02        2.06      2.66 o
   2 -10   5        3.83        7.22      3.44 o
   3 -10   5       23.92       28.67      9.56 o
   4 -10   5        3.58        7.20      6.69 o
   5 -10   5       10.54        9.19     12.21 o
 -11  -9   5        0.06        4.09     12.00 o
 -10  -9   5        0.10       -0.32      2.30 o
  -9  -9   5       39.52       37.23      6.46 o
  -8  -9   5        8.73        6.47      4.06 o
  -7  -9   5      247.15      316.86     13.41 o
  -6  -9   5       59.46       71.55      6.54 o
  -5  -9   5       50.33       49.57      4.53 o
  -4  -9   5       91.41       92.19      5.15 o
  -3  -9   5      782.17      832.83     16.04 o
  -2  -9   5      251.74      281.32      9.12 o
  -1  -9   5       88.91      107.65      5.41 o
   0  -9   5       14.25       10.29      3.28 o
   1  -9   5       14.58       27.26      4.44 o
   2  -9   5      115.35      123.59      6.52 o
   3  -9   5      102.80      101.54      9.03 o
   4  -9   5       40.65       32.08     13.65 o
   5  -9   5        4.66        1.66      4.55 o
   6  -9   5        0.78        0.21      3.59 o
   7  -9   5        0.00       -0.10      3.21 o
 -11  -8   5       16.54       34.72     17.33 o
 -10  -8   5       19.76       34.41     15.99 o
  -9  -8   5       93.22       96.56     14.95 o
  -8  -8   5      187.21      167.77     18.30 o
  -7  -8   5      104.64      100.15      8.41 o
  -6  -8   5       75.66       90.54      5.98 o
  -5  -8   5       74.63       82.92      5.51 o
  -4  -8   5      115.54      128.53      5.70 o
  -3  -8   5      636.85      734.51     17.14 o
  -2  -8   5      250.59      270.25      7.71 o
  -1  -8   5      491.12      512.46     11.44 o
   0  -8   5       33.44       30.25      4.14 o
   1  -8   5       35.59       37.78      3.94 o
   2  -8   5       74.23       87.32      4.42 o
   3  -8   5        5.32        4.01      3.07 o
   4  -8   5        2.28       -0.71      2.81 o
   5  -8   5        0.05        0.32      2.59 o
   6  -8   5       21.18       14.37      6.39 o
   7  -8   5        9.97       -0.05      3.11 o
   8  -8   5       15.34       -0.16      3.15 o
 -12  -7   5        8.08       18.32     17.64 o
 -11  -7   5        7.66        6.83     13.30 o
 -10  -7   5       20.77       18.89     13.97 o
  -9  -7   5       24.93       31.73      6.27 o
  -8  -7   5      387.08      410.84     36.54 o
  -7  -7   5      129.72      141.76      6.84 o
  -6  -7   5        0.65        2.42      2.01 o
  -5  -7   5      159.90      156.63      8.02 o
  -4  -7   5      130.89      142.59      5.59 o
  -3  -7   5      722.77      785.81     14.50 o
  -2  -7   5      566.47      620.44     12.08 o
  -1  -7   5        1.72        2.26      1.90 o
   0  -7   5      140.38      151.55      4.54 o
   1  -7   5       33.29       29.64      3.34 o
   2  -7   5      116.74      104.42      4.82 o
   3  -7   5       21.46       20.95      3.66 o
   4  -7   5        0.85        1.34      3.01 o
   5  -7   5        0.05       -0.04      1.76 o
   6  -7   5        0.13        0.88      3.11 o
   7  -7   5       12.01       11.18      5.41 o
   8  -7   5       50.66       11.36      9.51 o
 -12  -6   5        5.61        2.79     12.11 o
 -11  -6   5        0.41       -0.47      8.07 o
 -10  -6   5       19.13       25.61     14.54 o
  -9  -6   5       13.76        9.51      2.09 o
  -8  -6   5       94.97       82.21      4.14 o
  -7  -6   5       76.59       65.63      8.71 o
  -6  -6   5        7.39        7.88      2.61 o
  -5  -6   5        2.73        4.03      2.28 o
  -4  -6   5      143.96      153.89      5.82 o
  -3  -6   5       48.72       56.84      3.04 o
  -2  -6   5      485.40      470.09      8.62 o
  -1  -6   5       43.80       42.97      3.26 o
   0  -6   5       85.73       72.40      3.10 o
   1  -6   5       74.78       70.42      3.07 o
   2  -6   5        2.83        4.25      1.73 o
   3  -6   5        5.53        2.21      1.93 o
   4  -6   5        8.42        5.46      2.73 o
   5  -6   5       39.25       29.60      5.32 o
   6  -6   5       11.75        9.02      5.39 o
   7  -6   5       47.44       29.30     11.77 o
   8  -6   5       72.55       19.45     16.44 o
   9  -6   5       43.69        8.74      8.24 o
 -12  -5   5        0.20        1.25      7.75 o
 -11  -5   5        4.63        0.78      8.74 o
 -10  -5   5      128.83      196.43     24.69 o
  -9  -5   5       21.26       32.60     13.40 o
  -8  -5   5      144.51      111.22      8.97 o
  -7  -5   5      430.47      450.30     37.62 o
  -6  -5   5        5.63        2.11      1.66 o
  -5  -5   5      342.32      387.90      8.03 o
  -4  -5   5        7.78        7.21      2.03 o
  -3  -5   5      490.76      504.21     10.69 o
  -2  -5   5       36.12       38.27      3.02 o
  -1  -5   5     1259.58     1216.04     21.29 o
   0  -5   5      116.76      108.10      2.82 o
   1  -5   5      112.75      106.21      2.58 o
   2  -5   5      249.32      263.27      7.25 o
   3  -5   5       89.39       87.41      5.05 o
   4  -5   5        0.58        0.86      1.54 o
   5  -5   5        0.01       -0.11      2.20 o
   6  -5   5        2.93        4.59      3.15 o
   7  -5   5       74.09       81.54     12.55 o
   8  -5   5        9.70        2.50      3.77 o
   9  -5   5       31.11        9.21      7.55 o
  10  -5   5       25.10       10.29      8.84 o
 -12  -4   5        0.79        3.27     12.47 o
 -11  -4   5        1.77        2.37      6.87 o
 -10  -4   5        8.03       -0.16      6.05 o
  -9  -4   5        4.86        3.88      8.54 o
  -8  -4   5       95.94      104.91     15.73 o
  -7  -4   5        3.45        4.61      1.56 o
  -6  -4   5      186.44      195.70      4.82 o
  -5  -4   5       14.39       15.45      2.39 o
  -4  -4   5      194.75      207.28      6.70 o
  -3  -4   5      404.40      377.12      7.79 o
  -2  -4   5      267.80      254.56      8.42 o
  -1  -4   5       48.60       52.21      3.22 o
   0  -4   5        0.86        4.40      1.27 o
   1  -4   5        5.55        4.33      2.81 o
   2  -4   5       35.78       42.62      2.48 o
   3  -4   5      588.00      588.07     12.17 o
   4  -4   5      193.29      205.64      8.24 o
   5  -4   5       10.57        8.42      3.57 o
   6  -4   5       49.53       38.37      4.52 o
   7  -4   5        5.53        3.83      3.29 o
   8  -4   5      171.08      161.25     12.60 o
   9  -4   5       85.53       71.22      8.38 o
  10  -4   5       37.44        2.08      6.20 o
  11  -4   5        0.08       -1.41      5.18 o
 -12  -3   5       38.18       37.43     30.82 o
 -11  -3   5       43.18       37.87     35.27 o
 -10  -3   5       17.60       13.24     12.13 o
  -9  -3   5      409.61      512.84     22.92 o
  -8  -3   5      271.22      338.10     32.73 o
  -7  -3   5       65.89       70.28     17.60 o
  -6  -3   5        1.08        0.83      0.71 o
  -5  -3   5        8.40        8.65      1.83 o
  -4  -3   5      216.86      244.09      7.08 o
  -3  -3   5       21.65       32.67      4.66 o
  -2  -3   5     1248.14     1176.61     18.23 o
  -1  -3   5     2047.43     2083.12     30.64 o
   0  -3   5      100.05       94.13      5.97 o
   1  -3   5      352.75      338.15     10.19 o
   2  -3   5       33.20       19.30      5.38 o
   3  -3   5      240.40      251.07      5.25 o
   4  -3   5       40.89       37.10      2.38 o
   5  -3   5        0.02       -0.28      1.22 o
   6  -3   5      102.02       98.67      7.56 o
   7  -3   5       33.49       37.45      5.11 o
   8  -3   5       57.32       46.44      7.07 o
   9  -3   5       25.48       20.43      6.34 o
  10  -3   5       23.81       10.76      5.26 o
  11  -3   5        1.28       -0.62      4.05 o
 -12  -2   5        5.82        6.41      9.87 o
 -11  -2   5        0.05        1.84      7.99 o
 -10  -2   5       52.70       54.98     39.95 o
  -9  -2   5        0.08        0.70      4.26 o
  -8  -2   5       64.40       80.07     13.99 o
  -7  -2   5      402.69      445.14     17.50 o
  -6  -2   5      660.34      740.63     21.35 o
  -5  -2   5        0.11        0.12      0.27 o
  -4  -2   5       12.61        6.86      2.60 o
  -3  -2   5      281.54      260.00      6.47 o
  -2  -2   5     1002.01      900.87     16.61 o
  -1  -2   5     2440.57     2537.17     34.43 o
   0  -2   5      136.04      152.33      3.86 o
   1  -2   5       23.66       17.75      4.50 o
   2  -2   5     2610.50     2541.74     69.80 o
   3  -2   5      451.12      532.86      8.99 o
   4  -2   5        7.93       12.72      2.45 o
   5  -2   5       37.14       42.02      3.98 o
   6  -2   5       15.61       14.90      3.32 o
   7  -2   5      303.75      307.29     17.77 o
   8  -2   5      131.39      127.05      7.53 o
   9  -2   5      837.58      935.57     50.34 o
  10  -2   5       22.91       17.51      6.83 o
  11  -2   5       11.73        6.63      4.97 o
 -12  -1   5       44.48       11.99     17.55 o
 -11  -1   5       15.11       13.25     12.13 o
 -10  -1   5        9.93        4.61      8.55 o
  -9  -1   5      103.54      137.70     16.71 o
  -8  -1   5      602.92      570.07    190.15 o
  -7  -1   5       75.36       75.82     11.33 o
  -6  -1   5       51.48       54.60      8.64 o
  -5  -1   5      331.50      343.90     15.75 o
  -4  -1   5        5.54        4.43      0.92 o
  -3  -1   5      108.73      107.31      4.05 o
  -2  -1   5      429.00      483.84     16.67 o
  -1  -1   5      978.81     1049.93     25.96 o
   0  -1   5     1223.89     1262.29     20.97 o
   1  -1   5       66.84       57.87      1.82 o
   2  -1   5     1604.46     1570.55     19.83 o
   3  -1   5      236.65      215.23      6.97 o
   4  -1   5        0.59        1.86      2.66 o
   5  -1   5      120.96      118.24      5.98 o
   6  -1   5      603.70      612.20     20.38 o
   7  -1   5       86.04       71.57      8.36 o
   8  -1   5      497.91      533.66     21.21 o
   9  -1   5       54.74       60.12      6.48 o
  10  -1   5       21.59       20.46      5.92 o
  11  -1   5        0.21       -1.11      4.60 o
  12  -1   5       11.83        8.72      7.61 o
 -11   0   5       21.98       28.20     20.91 o
 -10   0   5        0.55       -1.46      6.30 o
  -9   0   5       32.64       10.09     14.39 o
  -8   0   5       97.69      122.30     16.20 o
  -7   0   5      285.17      331.86     20.72 o
  -6   0   5        1.03        2.59      4.81 o
  -5   0   5        0.42        2.85      6.11 o
  -4   0   5        4.36        3.87      0.66 o
  -3   0   5      279.70      260.09     11.63 o
  -2   0   5     1521.18     1531.67     71.29 o
  -1   0   5      607.45      643.01     12.64 o
   0   0   5      108.51       95.56      3.79 o
   1   0   5     1177.78     1087.44     33.79 o
   2   0   5      133.16      146.09      3.38 o
   3   0   5        4.51        1.07      1.58 o
   4   0   5       11.46       15.87      3.37 o
   5   0   5       49.37       47.82      5.54 o
   6   0   5      223.34      234.13      9.57 o
   7   0   5       63.75       69.39      7.68 o
   8   0   5      897.48     1013.81     29.00 o
   9   0   5        8.22       10.84      5.61 o
  10   0   5        3.26        3.03      5.82 o
  11   0   5       15.60       17.52      9.23 o
  12   0   5        6.96        6.95      4.69 o
 -11   1   5       17.29       11.11     10.63 o
 -10   1   5      481.69      711.30     56.67 o
  -9   1   5       72.77      104.59     25.88 o
  -8   1   5        0.01        1.35      6.21 o
  -7   1   5       73.28       71.68     12.16 o
  -6   1   5       28.57       25.25     12.06 o
  -5   1   5       14.59       18.58      9.52 o
  -4   1   5      505.11      426.45     45.11 o
  -3   1   5      758.37      718.21     13.36 o
  -2   1   5       71.16       66.84      3.20 o
  -1   1   5      153.84      174.31      4.72 o
   0   1   5        2.52        2.17      1.52 o
   1   1   5     1901.39     1868.21     31.93 o
   2   1   5      268.56      218.35      5.79 o
   3   1   5       40.66       53.01      2.97 o
   4   1   5        2.30        4.72      1.99 o
   5   1   5     2126.20     2290.11     45.85 o
   6   1   5       25.42       15.82      4.48 o
   7   1   5      419.56      404.90     25.03 o
   8   1   5      198.46      234.02     17.09 o
   9   1   5      182.30      228.61     15.54 o
  10   1   5        1.24        3.50      4.15 o
  11   1   5       47.79       45.57      7.64 o
  12   1   5        6.19        9.28      6.56 o
  13   1   5        4.65        2.77      5.57 o
 -11   2   5        0.95        1.47      9.55 o
 -10   2   5       19.78       37.52     24.37 o
  -9   2   5       25.30       30.06     13.92 o
  -8   2   5       35.21       43.16     13.25 o
  -7   2   5        6.70        9.93      8.23 o
  -6   2   5        3.10        2.64      1.03 o
  -5   2   5        4.76        4.08      1.01 o
  -4   2   5        2.97        1.15      0.95 o
  -3   2   5      556.20      496.29     18.50 o
  -2   2   5      109.55      109.06      3.76 o
  -1   2   5        0.07        0.54      1.29 o
   0   2   5      616.94      639.49     11.41 o
   1   2   5      163.32      152.41      4.59 o
   2   2   5      174.08      128.62      4.78 o
   3   2   5      829.78      795.78     25.26 o
   4   2   5       28.22       27.65      3.70 o
   5   2   5       87.67       68.68     11.55 o
   6   2   5      358.18      355.61     14.97 o
   7   2   5        0.23        0.30      2.16 o
   8   2   5       36.60       43.76      6.80 o
   9   2   5      188.22      222.70     13.07 o
  10   2   5       62.19       59.97      9.21 o
  11   2   5       16.05       21.69      6.94 o
  12   2   5        1.27        0.86      5.54 o
  13   2   5        4.09       11.33      9.78 o
 -10   3   5        0.00       -0.57      8.12 o
  -9   3   5        1.11        1.81      8.69 o
  -8   3   5       29.52       33.79     13.09 o
  -7   3   5        1.25        0.43      1.11 o
  -6   3   5        8.79       10.19      2.44 o
  -5   3   5      216.44      228.48     18.69 o
  -4   3   5       67.48       82.29      3.47 o
  -3   3   5      276.68      251.24      5.84 o
  -2   3   5      126.37      110.52      3.74 o
  -1   3   5        3.41        4.37      1.49 o
   0   3   5       26.64       23.58      2.36 o
   1   3   5      525.99      528.51     10.14 o
   2   3   5      331.79      360.31      8.41 o
   3   3   5      313.89      293.49      7.78 o
   4   3   5      771.74      780.54     16.16 o
   5   3   5      295.01      296.37      8.46 o
   6   3   5      286.14      294.13      9.84 o
   7   3   5       62.91       74.05      6.39 o
   8   3   5      164.37      170.79      8.93 o
   9   3   5       24.70       36.18     10.74 o
  10   3   5      240.74      319.55     18.85 o
  11   3   5       69.08       83.95     12.34 o
  12   3   5        0.63        0.62      4.21 o
  13   3   5       69.54       93.67     14.39 o
 -10   4   5       64.93       99.15     22.93 o
  -9   4   5        2.75        4.14     10.09 o
  -8   4   5        0.75       -1.86      8.02 o
  -7   4   5       68.70       81.16      5.67 o
  -6   4   5      123.76      121.88      6.35 o
  -5   4   5      157.03      157.93      6.50 o
  -4   4   5      182.89      199.39      6.23 o
  -3   4   5       37.44       39.70      3.02 o
  -2   4   5      124.25       99.75      3.89 o
  -1   4   5      422.23      498.65      9.34 o
   0   4   5      301.98      280.10      6.16 o
   1   4   5       27.02       18.35      2.28 o
   2   4   5      937.83      905.90     14.77 o
   3   4   5      615.67      633.97     14.13 o
   4   4   5      139.48      131.60      6.73 o
   5   4   5       40.66       43.36      4.18 o
   6   4   5       14.42       10.31      3.67 o
   7   4   5      128.86      153.85      8.46 o
   8   4   5      129.09      110.19      9.37 o
   9   4   5      134.09      130.36      9.44 o
  10   4   5       32.88       26.03      7.44 o
  11   4   5        3.52        4.47      7.33 o
  12   4   5        6.48        7.87      6.88 o
  13   4   5       33.98       45.43      8.85 o
  -9   5   5        1.60        7.61     12.94 o
  -8   5   5       12.98       14.95     12.99 o
  -7   5   5       28.18       23.75      4.12 o
  -6   5   5        2.88        1.48      3.09 o
  -5   5   5        9.87       12.91      3.65 o
  -4   5   5      106.76       94.61      4.71 o
  -3   5   5      126.89      126.13      5.44 o
  -2   5   5      159.09      178.55      5.45 o
  -1   5   5       86.60       79.11      5.04 o
   0   5   5      525.95      526.37     10.35 o
   1   5   5       78.86       60.16      3.91 o
   2   5   5      102.19      109.64      5.17 o
   3   5   5      217.91      192.97      5.91 o
   4   5   5       91.59      106.32      5.27 o
   5   5   5      752.53      714.59     16.67 o
   6   5   5      260.53      257.97      9.92 o
   7   5   5        0.64        3.20      3.09 o
   8   5   5        7.40        9.26      4.67 o
   9   5   5      101.36      107.14      9.08 o
  10   5   5      554.63      717.04     21.87 o
  11   5   5       64.42       93.63     14.03 o
  12   5   5       11.18        7.04      7.73 o
  13   5   5        5.46        5.94     13.01 o
  -9   6   5        0.05        4.24     19.14 o
  -8   6   5        3.18        0.10      9.62 o
  -7   6   5      112.55      133.81     10.16 o
  -6   6   5      191.84      223.20     10.70 o
  -5   6   5        0.32        1.15      2.35 o
  -4   6   5       24.79       28.04      4.41 o
  -3   6   5      225.16      212.86      7.43 o
  -2   6   5      153.85      180.96      6.64 o
  -1   6   5        7.40        8.06      3.03 o
   0   6   5       10.70       10.84      2.83 o
   1   6   5       11.65        8.22      2.45 o
   2   6   5       18.97       26.61      3.73 o
   3   6   5       19.93       22.65      3.24 o
   4   6   5       81.66      100.61      7.03 o
   5   6   5      356.32      372.54      9.68 o
   6   6   5       50.55       41.30      5.16 o
   7   6   5        5.52        6.23      4.83 o
   8   6   5      145.75      138.08      8.60 o
   9   6   5        1.69       -0.94      3.24 o
  10   6   5        0.72        0.15      3.22 o
  11   6   5        0.03       -2.24      5.99 o
  12   6   5       40.07       45.45     18.32 o
  13   6   5       28.86       39.80     10.43 o
  -8   7   5        7.16       13.51     22.82 o
  -7   7   5        5.98       10.63      5.41 o
  -6   7   5        2.59        4.66      4.19 o
  -5   7   5       10.35       10.62      4.08 o
  -4   7   5       45.47       44.51      5.38 o
  -3   7   5      188.77      195.34      9.53 o
  -2   7   5       38.75       38.67      4.15 o
  -1   7   5       28.07       21.12      3.66 o
   0   7   5      647.07      675.63     15.25 o
   1   7   5       10.04        7.98      3.61 o
   2   7   5        0.89        1.57      2.31 o
   3   7   5      114.53      124.20      8.23 o
   4   7   5      417.06      426.25     10.73 o
   5   7   5      412.90      396.22     13.68 o
   6   7   5       49.88       46.08      5.34 o
   7   7   5       32.64       32.38      5.84 o
   8   7   5       13.53       11.25      5.59 o
   9   7   5      273.58      332.56     16.18 o
  10   7   5       34.92       49.82     11.54 o
  11   7   5        1.06        0.11      4.44 o
  12   7   5        3.08        1.46      4.36 o
  13   7   5       24.29       30.15     15.55 o
  -7   8   5       15.49       13.73      6.52 o
  -6   8   5        7.24        9.04      5.54 o
  -5   8   5       27.97       28.83      5.79 o
  -4   8   5       83.12       83.76      8.50 o
  -3   8   5        0.10        0.16      2.39 o
  -2   8   5       43.14       51.56      5.63 o
  -1   8   5        0.05        5.24      3.68 o
   0   8   5       34.53       31.53      4.89 o
   1   8   5       37.56       36.98      5.03 o
   2   8   5       76.57       70.07      6.39 o
   3   8   5       57.13       59.70      5.52 o
   4   8   5      463.08      476.56     14.35 o
   5   8   5      568.16      559.09     24.94 o
   6   8   5        0.29        2.43      3.14 o
   7   8   5       14.33       17.27      4.76 o
   8   8   5      119.05      120.84     18.12 o
   9   8   5        0.02       -0.68      4.39 o
  10   8   5       53.49       63.55     10.84 o
  11   8   5        4.65        4.85      6.44 o
  12   8   5       44.89       48.86     13.91 o
  13   8   5       42.49       27.22     12.21 o
  -6   9   5        8.60        7.21      6.13 o
  -5   9   5        5.22        4.82      5.74 o
  -4   9   5       77.74       85.62      8.09 o
  -3   9   5       57.54       69.86      7.09 o
  -2   9   5       14.74       15.35      5.91 o
  -1   9   5       12.40       10.48      4.85 o
   0   9   5       97.36       96.80      7.72 o
   1   9   5        0.31       -0.12      2.18 o
   2   9   5      264.88      277.54     11.24 o
   3   9   5       23.64       24.82      5.75 o
   4   9   5       83.65       85.80      7.04 o
   5   9   5      166.51      176.44      8.72 o
   6   9   5       36.56       41.95      6.62 o
   7   9   5       53.75       56.13      6.46 o
   8   9   5       29.43       20.73      5.60 o
   9   9   5        2.70       12.04      7.06 o
  10   9   5       30.19       37.72      9.41 o
  11   9   5        6.03        0.48      4.53 o
  12   9   5       35.49       54.61     14.56 o
  -5  10   5        5.46        0.60      4.57 o
  -4  10   5       24.61       21.08      7.95 o
  -3  10   5        3.99        7.83      5.97 o
  -2  10   5       11.47       12.27      5.01 o
  -1  10   5        0.03       -0.90      3.04 o
   0  10   5        8.73        8.10      4.24 o
   1  10   5        0.03        1.73      4.19 o
   2  10   5        2.09        2.52      5.20 o
   3  10   5       55.39       50.79      6.16 o
   4  10   5      149.41      143.16      8.64 o
   5  10   5       17.28       13.67      5.21 o
   6  10   5       44.24       51.92      6.56 o
   7  10   5      245.43      232.75     17.00 o
   8  10   5       11.23        7.26      6.25 o
   9  10   5       64.61       65.20      9.67 o
  10  10   5       22.71       39.74     10.35 o
  11  10   5        0.54       -0.96      6.37 o
  12  10   5        5.61        7.78      8.42 o
  -4  11   5      234.28      273.07     17.02 o
  -3  11   5      162.09      168.16     12.78 o
  -2  11   5      171.89      192.52     13.67 o
  -1  11   5       38.85       41.52      7.24 o
   0  11   5       70.70       70.06     16.85 o
   1  11   5      377.89      407.85     14.49 o
   2  11   5       32.27       36.17     10.11 o
   3  11   5       28.94       20.87      6.36 o
   4  11   5        5.74        3.67      4.70 o
   5  11   5      441.18      474.15     28.10 o
   6  11   5        0.97        1.64      4.09 o
   7  11   5        2.40       -0.45      3.01 o
   8  11   5        1.47        1.57      4.71 o
   9  11   5       22.74       29.54      8.62 o
  10  11   5        1.97        4.72      5.97 o
  11  11   5       27.06       16.01     12.12 o
  -2  12   5       21.17       20.83      9.18 o
  -1  12   5       67.73       70.55     10.43 o
   0  12   5       37.62       18.09      7.00 o
   1  12   5        7.96        8.08      5.50 o
   2  12   5        4.79        6.13      5.24 o
   3  12   5       15.14        8.91      5.77 o
   4  12   5        0.05       -1.76      4.26 o
   5  12   5        4.35        7.72      5.91 o
   6  12   5       54.77       50.72      8.35 o
   7  12   5        0.86        1.27      4.27 o
   8  12   5       29.38       40.67      8.94 o
   9  12   5       20.12       25.07      7.47 o
  10  12   5       28.37       28.79     10.41 o
  -1  13   5       23.33       22.65      7.68 o
   0  13   5      154.91      171.75     13.36 o
   1  13   5       38.16       31.41     11.06 o
   2  13   5       71.93       51.12     14.30 o
   3  13   5       44.05       31.64      9.93 o
   4  13   5      112.69      116.80     10.50 o
   5  13   5       10.71       16.01      6.57 o
   6  13   5        2.34        5.71      5.45 o
   7  13   5        5.70        0.31      3.66 o
   8  13   5        2.72        1.75      5.13 o
   9  13   5        7.10       14.58      7.01 o
   2  14   5        0.00        1.05      5.58 o
   3  14   5        4.25        3.17      5.18 o
   4  14   5        6.63        8.14      8.07 o
   5  14   5       12.09        9.11      7.39 o
   6  14   5        5.54        7.99      7.86 o
   7  14   5        2.61        2.09      4.92 o
  -6 -13   6        7.44        6.88      5.17 o
  -5 -13   6        3.19        3.86      4.39 o
  -4 -13   6       21.68       16.87      6.33 o
  -3 -13   6       68.83       71.85     18.49 o
  -2 -13   6       37.65       27.11     29.39 o
  -1 -13   6        5.29        5.81      7.89 o
  -8 -12   6       10.45        9.23      6.60 o
  -7 -12   6        2.36       -0.29      3.58 o
  -6 -12   6        1.30        2.03      4.30 o
  -5 -12   6        3.06        1.01      3.97 o
  -4 -12   6        4.24        4.86      4.15 o
  -3 -12   6       35.83       25.38     10.90 o
  -2 -12   6       63.74       56.21     21.11 o
  -1 -12   6       40.66       26.04      7.89 o
   0 -12   6        1.00       -0.20      3.94 o
   1 -12   6        3.89        3.58      7.20 o
   2 -12   6       24.39       35.34     14.36 o
  -9 -11   6       33.70       17.96      7.76 o
  -8 -11   6        0.65        2.23      5.06 o
  -7 -11   6       21.06       24.59      8.48 o
  -6 -11   6        3.80        2.07      3.39 o
  -5 -11   6        5.66        5.24      3.74 o
  -4 -11   6       75.94       96.00      7.60 o
  -3 -11   6       36.55       41.28      9.51 o
  -2 -11   6       22.60       28.42      5.98 o
  -1 -11   6       58.42       65.61     18.51 o
   0 -11   6       53.07       52.26     15.13 o
   1 -11   6       16.37        6.87      4.14 o
   2 -11   6        4.81        1.40      5.71 o
   3 -11   6       60.78       64.42     12.79 o
   4 -11   6        1.03       -1.02      5.96 o
 -10 -10   6        5.11        1.76     15.01 o
  -9 -10   6        0.65       -0.25      3.11 o
  -8 -10   6       12.99       16.25      6.17 o
  -7 -10   6       23.55       25.98      5.45 o
  -6 -10   6        2.39        1.62      3.37 o
  -5 -10   6       23.04       25.25      4.59 o
  -4 -10   6        0.76        0.66      2.67 o
  -3 -10   6      268.85      298.96     11.67 o
  -2 -10   6       91.53       90.32      6.50 o
  -1 -10   6       17.41       21.51      4.42 o
   0 -10   6       42.11       61.69     15.73 o
   1 -10   6       29.31       22.48      6.71 o
   2 -10   6        0.06        0.50      2.74 o
   3 -10   6       39.09       41.18     10.07 o
   4 -10   6       44.22       51.76     12.85 o
   5 -10   6        1.45       -2.06      6.18 o
 -10  -9   6       10.65       27.94     15.58 o
  -9  -9   6       31.14       22.72      6.39 o
  -8  -9   6       22.83       15.59      4.86 o
  -7  -9   6        3.01       -0.35      2.14 o
  -6  -9   6        0.63        1.79      2.74 o
  -5  -9   6      145.98      165.19      8.79 o
  -4  -9   6        2.01        1.43      2.35 o
  -3  -9   6        3.90        5.11      2.81 o
  -2  -9   6      113.95      125.65      6.94 o
  -1  -9   6      415.00      450.22     11.43 o
   0  -9   6        3.90        3.37      2.68 o
   1  -9   6      194.20      190.73     12.21 o
   2  -9   6      260.35      235.92     21.61 o
   3  -9   6        7.46        6.94      4.68 o
   4  -9   6       34.98       21.81      6.96 o
   5  -9   6       35.16       27.57      7.62 o
   6  -9   6        1.46       -0.93     10.19 o
 -11  -8   6        0.16       -5.69     12.83 o
 -10  -8   6       10.74       12.21     12.83 o
  -9  -8   6       75.31       86.27      9.60 o
  -8  -8   6        1.72        3.75      2.79 o
  -7  -8   6        1.86        3.03      3.30 o
  -6  -8   6       32.37       42.10      6.13 o
  -5  -8   6       24.61       34.70      5.16 o
  -4  -8   6       96.80      106.24      6.41 o
  -3  -8   6        5.89        9.52      2.92 o
  -2  -8   6       53.45       69.93      4.08 o
  -1  -8   6      319.54      347.38     10.57 o
   0  -8   6       37.87       29.81      3.40 o
   1  -8   6        5.86        4.34      1.79 o
   2  -8   6       81.75       71.18      6.96 o
   3  -8   6       78.77       68.48     11.16 o
   4  -8   6       60.58       48.54      7.83 o
   5  -8   6        7.67        2.05      4.40 o
   6  -8   6        6.89        2.91      3.77 o
   7  -8   6       15.14        8.66      9.78 o
 -11  -7   6       28.12       66.18     22.10 o
 -10  -7   6       13.75       22.92     15.11 o
  -9  -7   6       18.41        7.69      3.48 o
  -8  -7   6        0.50        0.80      2.02 o
  -7  -7   6       82.57      109.62      7.27 o
  -6  -7   6        6.02        7.65      3.41 o
  -5  -7   6        5.68        2.83      2.39 o
  -4  -7   6       30.55       37.38      4.35 o
  -3  -7   6       63.15       74.47      5.13 o
  -2  -7   6      633.69      663.55     12.08 o
  -1  -7   6      327.65      344.64      7.46 o
   0  -7   6        0.42        1.18      1.06 o
   1  -7   6       59.19       60.03      2.64 o
   2  -7   6      168.66      167.41     13.16 o
   3  -7   6      278.06      252.26     21.78 o
   4  -7   6      200.56      152.77     12.97 o
   5  -7   6       52.90       54.44      8.44 o
   6  -7   6        1.10        0.02      1.53 o
   7  -7   6       83.04       68.78     24.08 o
   8  -7   6        0.01        0.22      3.48 o
 -11  -6   6        0.50        3.78     11.75 o
 -10  -6   6       24.92       43.73     16.87 o
  -9  -6   6        4.37        2.12      7.97 o
  -8  -6   6       56.12       63.92      5.30 o
  -7  -6   6       72.62       92.39      5.19 o
  -6  -6   6       16.66       18.83      3.35 o
  -5  -6   6       59.08       61.05      5.67 o
  -4  -6   6      171.14      157.43      6.08 o
  -3  -6   6       18.67       15.86      3.32 o
  -2  -6   6      172.47      188.16      7.57 o
  -1  -6   6      836.00      842.63     26.14 o
   0  -6   6        5.15        7.11      1.17 o
   1  -6   6        0.39        0.56      0.93 o
   2  -6   6      399.04      352.40     28.01 o
   3  -6   6       26.10       14.99      3.27 o
   4  -6   6       21.34       11.95      3.94 o
   5  -6   6        2.57        0.93      2.90 o
   6  -6   6        6.01        2.99      4.01 o
   7  -6   6       22.90       14.26      6.28 o
   8  -6   6        0.90        0.27      2.51 o
   9  -6   6       48.21       11.83     10.66 o
 -11  -5   6        3.15        3.29      7.32 o
 -10  -5   6        1.70        0.57      7.55 o
  -9  -5   6       61.75       85.23     17.65 o
  -8  -5   6       88.57       64.93     25.49 o
  -7  -5   6       19.90       33.49      4.29 o
  -6  -5   6      105.48      131.87      6.88 o
  -5  -5   6       19.34       24.78      2.60 o
  -4  -5   6       60.88       71.68      4.31 o
  -3  -5   6       30.61       24.45      3.93 o
  -2  -5   6       33.09       34.98      3.20 o
  -1  -5   6       20.48       22.30      2.44 o
   0  -5   6      256.24      236.81      9.51 o
   1  -5   6     1043.10      983.49     28.11 o
   2  -5   6      157.08      179.07     11.46 o
   3  -5   6        1.01        0.30      0.90 o
   4  -5   6       86.52       83.97      4.68 o
   5  -5   6       28.23       30.84      4.65 o
   6  -5   6      147.31      145.21     14.66 o
   7  -5   6       12.87        6.82      3.92 o
   8  -5   6       28.30        5.64      5.55 o
   9  -5   6        3.88        0.62      3.52 o
  10  -5   6       49.90       10.06      9.49 o
 -12  -4   6        2.01        0.98      8.80 o
 -11  -4   6       10.33       10.66     11.69 o
 -10  -4   6        2.33        6.86      7.68 o
  -9  -4   6        0.03       -1.47      4.81 o
  -8  -4   6       16.61       14.49     15.26 o
  -7  -4   6        5.28        7.61      1.76 o
  -6  -4   6       83.63      113.78      5.52 o
  -5  -4   6      104.39      108.50      6.63 o
  -4  -4   6        2.87        3.03      1.93 o
  -3  -4   6       98.00       98.25      4.61 o
  -2  -4   6      432.27      494.18      9.94 o
  -1  -4   6        6.11        8.87      1.51 o
   0  -4   6        5.29        5.60      3.05 o
   1  -4   6      590.19      573.53     15.97 o
   2  -4   6       16.05       13.40      5.69 o
   3  -4   6       14.96       16.28      1.39 o
   4  -4   6        1.33        0.20      1.26 o
   5  -4   6        7.56        5.21      2.78 o
   6  -4   6        7.04        4.89      3.44 o
   7  -4   6      112.95       91.21      8.67 o
   8  -4   6       53.47       63.70      7.24 o
   9  -4   6        0.09        0.12      3.54 o
  10  -4   6        0.65        0.02      2.46 o
 -11  -3   6        0.07       -1.68      7.63 o
 -10  -3   6       31.29       25.54     23.26 o
  -9  -3   6        6.63        7.34      8.16 o
  -8  -3   6        4.21       10.00      9.08 o
  -7  -3   6      110.36      130.79     10.25 o
  -6  -3   6       50.27       60.75      2.37 o
  -5  -3   6       66.01       74.80      6.13 o
  -4  -3   6        2.56        4.94      1.83 o
  -3  -3   6      288.66      280.96      6.79 o
  -2  -3   6      101.80       99.96      3.28 o
  -1  -3   6      449.15      407.32      6.74 o
   0  -3   6      714.88      717.04     23.62 o
   1  -3   6      218.02      250.72     12.33 o
   2  -3   6      355.49      348.99     20.42 o
   3  -3   6       29.63       32.92      2.72 o
   4  -3   6        4.27        5.30      1.89 o
   5  -3   6       93.89       98.35      5.60 o
   6  -3   6        1.34        1.12      1.81 o
   7  -3   6       60.87       65.77      6.16 o
   8  -3   6       43.40       32.41      5.16 o
   9  -3   6      130.54      133.52      9.61 o
  10  -3   6        0.16        0.07      2.32 o
  11  -3   6       20.68        5.73      7.87 o
 -11  -2   6       55.97       87.27     56.30 o
 -10  -2   6        9.26        7.44      8.05 o
  -9  -2   6       32.50       38.76     11.80 o
  -8  -2   6      262.10      335.06     19.24 o
  -7  -2   6        9.43       16.17      6.04 o
  -6  -2   6     1096.11     1241.06     32.41 o
  -5  -2   6      217.05      221.11     10.72 o
  -4  -2   6        3.40        3.43      1.28 o
  -3  -2   6      148.73      164.51      5.76 o
  -2  -2   6      475.07      462.81     19.52 o
  -1  -2   6      230.46      212.26      5.76 o
   0  -2   6       13.13       10.40      0.97 o
   1  -2   6      269.71      236.18     12.23 o
   2  -2   6        4.77        1.71      3.57 o
   3  -2   6       29.32       35.68      1.57 o
   4  -2   6      142.24      153.31      4.60 o
   5  -2   6        0.62       -0.60      1.41 o
   6  -2   6      337.43      331.30      9.55 o
   7  -2   6       55.24       64.07      6.54 o
   8  -2   6        0.03       -1.85      3.29 o
   9  -2   6       90.07       87.83      9.32 o
  10  -2   6       10.54        3.11      4.84 o
  11  -2   6        2.67        1.26      3.79 o
 -11  -1   6       28.52       18.47     17.41 o
 -10  -1   6        3.88        1.89      9.80 o
  -9  -1   6        3.62        3.82      6.30 o
  -8  -1   6       12.29        6.79      6.34 o
  -7  -1   6      123.20      135.82     14.60 o
  -6  -1   6      416.01      479.00     23.52 o
  -5  -1   6      225.75      265.65     14.76 o
  -4  -1   6       30.53       21.91      1.92 o
  -3  -1   6      634.63      627.61     12.88 o
  -2  -1   6       60.31       86.38      7.48 o
  -1  -1   6     1182.64     1330.41     26.30 o
   0  -1   6      188.56      221.53      5.32 o
   1  -1   6      926.53      890.51     11.96 o
   2  -1   6      181.18      188.01      3.64 o
   3  -1   6        0.68        0.41      1.10 o
   4  -1   6        2.43        6.99      2.93 o
   5  -1   6        1.75        2.67      3.11 o
   6  -1   6        1.28       -0.10      2.23 o
   7  -1   6      338.34      348.33     25.12 o
   8  -1   6       86.85       91.96     10.74 o
   9  -1   6        1.41        1.02      4.46 o
  10  -1   6      181.05      180.43     12.60 o
  11  -1   6        8.57        3.77      4.94 o
  12  -1   6        0.04       -0.05      3.69 o
 -11   0   6       52.16       18.27     19.04 o
 -10   0   6      225.04      354.75     24.04 o
  -9   0   6      163.44      238.74     24.17 o
  -8   0   6        3.96        4.66      7.76 o
  -7   0   6     1108.04     1267.73     49.63 o
  -6   0   6     1442.49     1680.72     57.90 o
  -5   0   6       40.82       32.86      7.19 o
  -4   0   6        9.32        7.12      1.33 o
  -3   0   6      520.31      519.58     23.31 o
  -2   0   6      130.59      128.92      7.51 o
  -1   0   6      822.24      809.48     16.22 o
   0   0   6        4.69        5.36      1.35 o
   1   0   6       34.13       25.72      2.15 o
   2   0   6      109.10      112.56      3.62 o
   3   0   6      408.12      458.38      9.97 o
   4   0   6        1.46        1.16      1.30 o
   5   0   6       52.46       54.65      5.49 o
   6   0   6      112.90      123.01      9.00 o
   7   0   6      292.29      313.03     14.45 o
   8   0   6      278.17      319.95     17.01 o
   9   0   6        2.77        5.13      6.04 o
  10   0   6       86.91      109.28     12.58 o
  11   0   6        4.90        1.36      4.98 o
  12   0   6       30.57       20.75     10.01 o
 -11   1   6        9.26       10.11     11.01 o
 -10   1   6       14.11       21.94     14.90 o
  -9   1   6        8.12       10.25     11.07 o
  -8   1   6       21.12       33.43     12.32 o
  -7   1   6       30.50       34.98     10.76 o
  -6   1   6      137.92      157.88     14.80 o
  -5   1   6        3.92        4.34      3.03 o
  -4   1   6      870.61      784.95     88.53 o
  -3   1   6      315.09      265.64      8.37 o
  -2   1   6      160.41      184.37      5.55 o
  -1   1   6      163.68      179.36      5.70 o
   0   1   6      558.00      499.05     12.06 o
   1   1   6     1921.35     1748.33     32.35 o
   2   1   6        3.23        0.24      1.48 o
   3   1   6       50.63       61.95      3.25 o
   4   1   6        0.54        2.75      1.82 o
   5   1   6       51.77       49.47      4.71 o
   6   1   6      658.21      699.46     23.75 o
   7   1   6        0.11        1.86      4.24 o
   8   1   6       92.40      105.64     17.65 o
   9   1   6       57.07       70.90      9.13 o
  10   1   6      123.59      142.62     16.64 o
  11   1   6        4.17        2.57      4.77 o
  12   1   6        0.63        1.51      6.08 o
 -10   2   6        9.63       15.42     13.87 o
  -9   2   6       14.01       19.25     12.94 o
  -8   2   6        0.80        5.59      8.85 o
  -7   2   6      192.88      238.82     20.50 o
  -6   2   6        7.88       10.45      7.61 o
  -5   2   6       14.70        7.42      5.07 o
  -4   2   6        2.38        2.57      1.33 o
  -3   2   6       42.39       40.04      3.92 o
  -2   2   6       16.41       23.19      2.91 o
  -1   2   6       58.15       56.86      3.57 o
   0   2   6      134.88      152.16      5.86 o
   1   2   6     1177.02     1174.75     24.70 o
   2   2   6      420.51      440.93      9.37 o
   3   2   6        1.33        1.33      1.67 o
   4   2   6       41.16       46.68      3.44 o
   5   2   6       91.20       86.04      6.38 o
   6   2   6      827.70      892.15     33.55 o
   7   2   6        0.95        2.67      3.30 o
   8   2   6      149.93      179.53     11.25 o
   9   2   6       10.61       16.56      6.53 o
  10   2   6        0.76        0.55      4.47 o
  11   2   6       13.46       16.69      8.05 o
  12   2   6        0.09        3.52      7.95 o
 -10   3   6        0.50       -0.16     11.18 o
  -9   3   6       20.69       25.98     22.87 o
  -8   3   6      123.72      162.01     30.49 o
  -7   3   6       22.88       30.74     11.75 o
  -6   3   6      113.12      104.03      6.83 o
  -5   3   6       56.59       49.75      5.43 o
  -4   3   6      264.52      240.71     19.59 o
  -3   3   6        0.89       -0.13      0.81 o
  -2   3   6      516.50      515.33     11.47 o
  -1   3   6       57.42       56.36      3.57 o
   0   3   6      386.87      342.46      8.57 o
   1   3   6      163.33      156.24      5.24 o
   2   3   6      113.23      101.70      6.15 o
   3   3   6        4.16        3.05      1.91 o
   4   3   6        3.45        3.67      2.49 o
   5   3   6      530.95      565.37     14.54 o
   6   3   6      388.10      397.77     11.90 o
   7   3   6      143.03      159.08      7.97 o
   8   3   6       29.31       34.91      6.28 o
   9   3   6       32.12       35.97      9.08 o
  10   3   6       10.34       15.01      8.53 o
  11   3   6        2.78        4.14      6.03 o
  12   3   6        9.57        5.80      6.38 o
  13   3   6       51.62       80.15     30.78 o
  -9   4   6        0.11        0.47      7.92 o
  -8   4   6        9.43       19.66     19.35 o
  -7   4   6        3.44        0.95      1.30 o
  -6   4   6       16.98       16.55      3.59 o
  -5   4   6       28.85       28.15      3.50 o
  -4   4   6      837.80      845.40     37.68 o
  -3   4   6        1.89        3.13      1.75 o
  -2   4   6       31.12       31.64      2.80 o
  -1   4   6      107.07       93.31      4.65 o
   0   4   6     1307.98     1304.34     20.88 o
   1   4   6       17.62       35.30      3.16 o
   2   4   6       25.85       24.21      3.44 o
   3   4   6      150.20      153.54      6.35 o
   4   4   6       48.93       53.38      4.71 o
   5   4   6      118.15      105.53      7.13 o
   6   4   6      129.51      116.45      7.24 o
   7   4   6      180.91      201.03      9.00 o
   8   4   6       72.45       92.85      9.26 o
   9   4   6       14.28       17.74      8.42 o
  10   4   6       38.20       60.53     11.64 o
  11   4   6        0.04        2.34      5.24 o
  12   4   6        3.85       11.83     12.10 o
  13   4   6        6.00        6.11      6.53 o
  -9   5   6        5.23        3.31     11.12 o
  -8   5   6        2.89        1.50      8.95 o
  -7   5   6       34.53       37.42      4.54 o
  -6   5   6        1.28        2.07      2.16 o
  -5   5   6       29.92       26.27      4.56 o
  -4   5   6       17.95       15.10      3.87 o
  -3   5   6      141.27      133.00      7.71 o
  -2   5   6       25.71       27.63      3.19 o
  -1   5   6       72.56       75.58      4.58 o
   0   5   6      271.68      294.04      8.97 o
   1   5   6       70.09       62.93      3.94 o
   2   5   6      183.75      182.97      5.95 o
   3   5   6        0.12       -0.04      1.22 o
   4   5   6      148.46      162.11      8.46 o
   5   5   6     1582.06     1568.71     30.84 o
   6   5   6      391.42      415.16     12.46 o
   7   5   6      210.67      206.55     10.43 o
   8   5   6       94.07      100.99      8.67 o
   9   5   6      255.52      313.05     15.81 o
  10   5   6       22.35       31.15      6.97 o
  11   5   6       17.26       25.44      9.58 o
  12   5   6       33.59       46.73     34.05 o
  13   5   6        1.79        7.54      7.69 o
  -8   6   6        5.96        1.29      9.57 o
  -7   6   6        0.20       -0.64      2.91 o
  -6   6   6       97.44      104.19      7.22 o
  -5   6   6      493.22      534.78     29.67 o
  -4   6   6      119.34      128.25      9.83 o
  -3   6   6      170.46      165.36      8.39 o
  -2   6   6        4.61        3.00      2.57 o
  -1   6   6      125.49      123.46      5.59 o
   0   6   6        0.06        0.46      2.31 o
   1   6   6       82.92       73.40      4.95 o
   2   6   6      496.31      491.19     11.53 o
   3   6   6       88.09       84.78      5.76 o
   4   6   6       85.15       76.05      5.08 o
   5   6   6      117.80      111.14      7.68 o
   6   6   6       38.61       43.18      6.85 o
   7   6   6       57.34       50.41      6.87 o
   8   6   6        0.22        0.31      2.60 o
   9   6   6        8.82       12.74      5.31 o
  10   6   6        0.24        0.09      3.10 o
  11   6   6        0.93        1.09      4.15 o
  12   6   6       17.75       20.50      8.96 o
  13   6   6       17.98        5.07      9.64 o
  -7   7   6        3.72        4.24     11.85 o
  -6   7   6       49.05       56.30      9.46 o
  -5   7   6       26.98       24.96      6.70 o
  -4   7   6       25.35       26.03      5.34 o
  -3   7   6        3.24        2.79      2.75 o
  -2   7   6       15.95       14.87      4.60 o
  -1   7   6      147.74      148.84      7.43 o
   0   7   6       28.99       25.94      4.05 o
   1   7   6      252.49      263.93      9.40 o
   2   7   6       60.90       62.40      5.28 o
   3   7   6       20.54       18.18      4.31 o
   4   7   6      765.62      761.40     25.46 o
   5   7   6     1128.47     1166.36     61.01 o
   6   7   6      451.91      457.70     27.76 o
   7   7   6      249.90      249.34     16.53 o
   8   7   6      366.81      354.40     22.79 o
   9   7   6        2.51       10.47      5.28 o
  10   7   6      109.30      141.10     16.39 o
  11   7   6        3.82        4.44      5.24 o
  12   7   6       26.04       29.93      9.67 o
  -7   8   6       42.75       53.82     32.08 o
  -6   8   6       22.06       18.66      7.66 o
  -5   8   6       16.32       15.38      5.75 o
  -4   8   6      111.92      123.27     11.06 o
  -3   8   6       24.98       22.27      5.56 o
  -2   8   6        0.30        1.23      2.53 o
  -1   8   6       15.32       17.86      4.08 o
   0   8   6       56.27       46.49      5.91 o
   1   8   6      344.47      378.04     11.10 o
   2   8   6      181.33      168.42      8.21 o
   3   8   6      241.35      254.72      9.79 o
   4   8   6       42.48       58.66      7.54 o
   5   8   6       38.29       41.10      5.33 o
   6   8   6       86.64       97.78      8.30 o
   7   8   6        3.15        3.72      4.10 o
   8   8   6        0.13        1.25      3.88 o
   9   8   6      156.74      183.74     21.20 o
  10   8   6        1.33        1.69      4.58 o
  11   8   6        0.78       -0.92      4.99 o
  12   8   6        3.00        8.41      7.10 o
  -6   9   6        6.05        4.08      5.74 o
  -5   9   6        5.42        4.30      4.11 o
  -4   9   6       61.12       56.98     12.91 o
  -3   9   6        3.03        1.09      3.80 o
  -2   9   6        1.40        2.99      3.49 o
  -1   9   6       11.92       14.25      4.35 o
   0   9   6       53.46       42.33      5.55 o
   1   9   6        1.39        0.88      2.41 o
   2   9   6        0.92        0.98      2.64 o
   3   9   6      274.23      293.88     15.75 o
   4   9   6       91.21       99.85      8.06 o
   5   9   6      111.76      104.83      8.20 o
   6   9   6       24.13       28.88      5.47 o
   7   9   6      231.43      232.75     12.64 o
   8   9   6        4.10        0.55      3.42 o
   9   9   6       94.41      115.51     15.81 o
  10   9   6        0.14       -0.15      3.17 o
  11   9   6       36.18       33.60     10.47 o
  12   9   6        5.44       12.71      7.37 o
  -5  10   6        4.42        3.41      7.49 o
  -4  10   6       39.52       26.27     11.41 o
  -3  10   6        9.61        4.26      5.06 o
  -2  10   6       20.48       25.31      7.41 o
  -1  10   6       88.24       93.00     12.04 o
   0  10   6        3.11        4.81      4.11 o
   1  10   6      112.93      115.62      8.77 o
   2  10   6        6.90        4.77      4.34 o
   3  10   6       16.99       17.78      5.47 o
   4  10   6       54.21       40.28     11.74 o
   5  10   6      109.99      120.14      9.61 o
   6  10   6       30.08       30.42      6.38 o
   7  10   6       41.33       54.87      9.83 o
   8  10   6      135.82      157.43     17.65 o
   9  10   6        2.17        7.34      6.04 o
  10  10   6       59.07       61.50     11.58 o
  11  10   6        1.34        0.88      4.85 o
  -3  11   6        7.24        6.77      7.22 o
  -2  11   6        0.04        2.45      5.92 o
  -1  11   6        0.65        1.31      5.29 o
   0  11   6       99.30      115.77     10.86 o
   1  11   6       55.85       50.91     13.26 o
   2  11   6      104.70       91.05     22.87 o
   3  11   6        6.31        7.40      4.70 o
   4  11   6       27.05       31.38      8.37 o
   5  11   6        8.83        7.53      4.88 o
   6  11   6       15.48       15.24      7.16 o
   7  11   6       45.36       50.63      7.52 o
   8  11   6       61.49       81.56      9.61 o
   9  11   6       28.79       28.12      9.78 o
  10  11   6        1.66       -0.89      4.60 o
  11  11   6       24.74       21.06     12.10 o
  -2  12   6       14.08       11.20      6.73 o
  -1  12   6        0.25       -1.24      3.92 o
   0  12   6        8.10        7.71      5.56 o
   1  12   6       22.46       20.94      7.16 o
   2  12   6        0.01       -1.34      4.57 o
   3  12   6        5.22        4.46      5.06 o
   4  12   6       18.86       15.28      7.29 o
   5  12   6        4.81        4.98      5.83 o
   6  12   6       33.04       34.57      8.66 o
   7  12   6        0.10        0.99      4.12 o
   8  12   6       10.47        5.23      5.74 o
   9  12   6       85.55       89.02     10.95 o
  10  12   6        0.02        1.25      6.29 o
   0  13   6       58.00       40.85     10.69 o
   1  13   6       11.67        3.23      4.98 o
   2  13   6        4.73        4.11      6.98 o
   3  13   6       14.38       12.75      6.32 o
   4  13   6       24.25       23.35      7.24 o
   5  13   6       24.76       22.05      8.12 o
   6  13   6      111.22       95.67     13.08 o
   7  13   6        3.84        5.35      6.50 o
   8  13   6       73.97       86.56     12.11 o
   4  14   6       18.03       -0.47      8.33 o
   5  14   6       10.84       -0.05      9.16 o
  -7 -12   7        0.48       -2.97      4.54 o
  -6 -12   7        0.42        0.07      3.28 o
  -5 -12   7        1.95        1.30      4.22 o
  -4 -12   7        9.12        3.06      4.20 o
  -3 -12   7        2.75        1.20      5.11 o
  -2 -12   7        3.22        3.53      9.59 o
  -1 -12   7       66.25       63.64     44.27 o
   0 -12   7       21.40       30.98     25.36 o
   1 -12   7       24.60       25.33     21.32 o
  -8 -11   7       10.74       12.83      5.97 o
  -7 -11   7       64.41       88.26      9.35 o
  -6 -11   7        5.91        1.07      3.39 o
  -5 -11   7       22.42       17.31      7.30 o
  -4 -11   7        5.08        4.99      3.36 o
  -3 -11   7       23.81       21.74      6.07 o
  -2 -11   7       11.12       12.80      4.08 o
  -1 -11   7       55.98       41.85     39.20 o
   0 -11   7       34.52       43.42     32.63 o
   1 -11   7        4.02        4.21      7.93 o
   2 -11   7       45.40       34.02     32.99 o
   3 -11   7        3.32        6.56     12.99 o
  -9 -10   7        0.00        0.03      2.06 o
  -8 -10   7       20.81       22.63      6.63 o
  -7 -10   7        2.29        5.41      6.06 o
  -6 -10   7        0.00       -0.57      3.52 o
  -5 -10   7        0.10       -0.88      3.26 o
  -4 -10   7        0.50       -0.31      3.10 o
  -3 -10   7        1.02        2.04      2.48 o
  -2 -10   7       47.10       56.77      5.71 o
  -1 -10   7        9.69       12.76      3.82 o
   0 -10   7      164.55      172.91     11.11 o
   1 -10   7       59.97       52.42     32.73 o
   2 -10   7      104.09      136.77     14.21 o
   3 -10   7        6.89        3.50      7.40 o
   4 -10   7        1.46        2.23      8.43 o
 -10  -9   7       18.99       31.62     16.61 o
  -9  -9   7       96.31      149.62     32.09 o
  -8  -9   7       50.22       69.38      8.87 o
  -7  -9   7       13.42       11.68      4.94 o
  -6  -9   7        3.51        2.33      3.20 o
  -5  -9   7        4.51        8.21      4.16 o
  -4  -9   7       14.94       13.91      4.26 o
  -3  -9   7      181.41      231.90     10.43 o
  -2  -9   7       17.10       15.25      3.19 o
  -1  -9   7      125.89      161.64      6.13 o
   0  -9   7       34.94       25.68      2.99 o
   1  -9   7       25.49       21.37     11.12 o
   2  -9   7       39.93       27.81     16.18 o
   3  -9   7       17.09       19.65      9.91 o
   4  -9   7       41.23       47.72     12.57 o
   5  -9   7       29.95       43.21     13.61 o
   6  -9   7       23.45       26.29     13.51 o
 -10  -8   7        3.73       11.38     13.25 o
  -9  -8   7        8.43        5.43     15.52 o
  -8  -8   7       46.05       49.73      6.61 o
  -7  -8   7       38.31       52.44      7.69 o
  -6  -8   7        0.31        0.72      2.10 o
  -5  -8   7      277.05      335.83     12.28 o
  -4  -8   7       53.85       64.37      5.88 o
  -3  -8   7       54.77       80.64      6.89 o
  -2  -8   7      162.41      208.76      7.99 o
  -1  -8   7       46.77       61.00      5.92 o
   0  -8   7      287.24      307.78     13.55 o
   1  -8   7       42.60       50.38     10.42 o
   2  -8   7       83.17      102.23     14.65 o
   3  -8   7       46.22       40.72     10.38 o
   4  -8   7        4.19        1.01      1.98 o
   5  -8   7        4.49       10.19      9.52 o
   6  -8   7        0.96       -0.67      6.21 o
   7  -8   7        5.58        5.12      9.21 o
 -11  -7   7        1.59        0.41      8.80 o
 -10  -7   7       74.22      146.30     23.86 o
  -9  -7   7        0.04        0.52      6.83 o
  -8  -7   7        0.91        1.63      3.75 o
  -7  -7   7        5.63       12.05      4.44 o
  -6  -7   7      294.42      336.08     16.86 o
  -5  -7   7        9.34       11.38      3.70 o
  -4  -7   7      188.84      200.89      7.83 o
  -3  -7   7       28.84       29.17      5.70 o
  -2  -7   7       75.12       86.52      5.49 o
  -1  -7   7     1124.88     1270.03     29.74 o
   0  -7   7      322.11      336.94     14.24 o
   1  -7   7       74.76       77.44     10.52 o
   2  -7   7      252.10      302.85     15.23 o
   3  -7   7      167.76      190.12     13.14 o
   4  -7   7        0.03        0.35      1.41 o
   5  -7   7       24.25       12.59      5.20 o
   6  -7   7        6.96        0.60      3.53 o
   7  -7   7        6.59       12.94     15.63 o
   8  -7   7        0.10       -0.36      9.11 o
 -11  -6   7       27.18       22.13     24.81 o
 -10  -6   7       15.18       21.11     14.59 o
  -9  -6   7       35.70       32.65     14.02 o
  -8  -6   7       28.14       26.61      4.93 o
  -7  -6   7       13.42       16.82      3.59 o
  -6  -6   7     1001.34     1122.03     21.91 o
  -5  -6   7        2.21        0.26      1.98 o
  -4  -6   7        7.77       11.04      2.80 o
  -3  -6   7      573.89      652.77     14.38 o
  -2  -6   7        0.16        0.02      1.23 o
  -1  -6   7     1230.14     1285.54     39.43 o
   0  -6   7       94.81       96.60      9.22 o
   1  -6   7      742.14      747.07     24.65 o
   2  -6   7      114.65      112.51      9.57 o
   3  -6   7      142.39      138.42     14.03 o
   4  -6   7        0.75        1.62      1.41 o
   5  -6   7        7.53        3.89      2.23 o
   6  -6   7       11.09        5.22      3.63 o
   7  -6   7       57.94       32.85     16.87 o
   8  -6   7       47.70       37.19      9.55 o
   9  -6   7        9.90        0.67      6.67 o
 -11  -5   7       16.89        0.46      5.66 o
 -10  -5   7       13.21        0.87      5.33 o
  -9  -5   7        0.09        2.25      5.22 o
  -8  -5   7        4.23       -1.45      6.83 o
  -7  -5   7      124.10      132.05      9.76 o
  -6  -5   7        6.92        2.26      2.77 o
  -5  -5   7       70.94       76.85      4.94 o
  -4  -5   7        6.94        2.87      3.35 o
  -3  -5   7      219.39      250.35      7.12 o
  -2  -5   7      541.67      587.88      9.52 o
  -1  -5   7     1181.85     1160.32     23.92 o
   0  -5   7      207.61      207.66     11.45 o
   1  -5   7      474.69      511.30     22.39 o
   2  -5   7       17.87       22.15      7.50 o
   3  -5   7        7.89        4.92      6.16 o
   4  -5   7       56.06       43.27      7.69 o
   5  -5   7        4.12        4.18      2.49 o
   6  -5   7       29.06       19.16      3.93 o
   7  -5   7        0.81        1.34      2.81 o
   8  -5   7       16.00        7.50      4.01 o
   9  -5   7       24.52        4.45      5.66 o
 -11  -4   7       12.20       10.10      9.61 o
 -10  -4   7        1.78        0.41      4.74 o
  -9  -4   7        9.33        7.51      8.33 o
  -8  -4   7        3.77        2.55      7.35 o
  -7  -4   7      219.71      215.44      9.51 o
  -6  -4   7        0.03        2.97      2.00 o
  -5  -4   7        0.10        1.01      1.78 o
  -4  -4   7      280.50      314.22      8.14 o
  -3  -4   7      290.91      294.56     10.18 o
  -2  -4   7      412.44      420.20      8.52 o
  -1  -4   7       42.64       48.85      2.01 o
   0  -4   7      294.37      281.83     18.60 o
   1  -4   7       18.65       22.04      6.57 o
   2  -4   7        0.52       -1.24      4.24 o
   3  -4   7       10.85       13.97      7.14 o
   4  -4   7        1.80        0.77      0.75 o
   5  -4   7        9.88       10.27      2.26 o
   6  -4   7       96.81       95.15      6.17 o
   7  -4   7       11.42        6.85      4.25 o
   8  -4   7       27.80       24.27      5.70 o
   9  -4   7        1.03        1.47      3.57 o
  10  -4   7        0.57        0.06      2.70 o
 -11  -3   7        0.55        0.46      7.06 o
 -10  -3   7        5.60        4.81      7.46 o
  -9  -3   7        0.07        1.31      6.36 o
  -8  -3   7       88.17      109.99     12.71 o
  -7  -3   7       32.74       46.04      7.59 o
  -6  -3   7      103.56       91.49      3.99 o
  -5  -3   7      145.38      139.83      5.77 o
  -4  -3   7       28.94       36.36      3.65 o
  -3  -3   7       38.44       34.30      3.18 o
  -2  -3   7        0.45        1.22      1.29 o
  -1  -3   7      230.06      220.62      5.41 o
   0  -3   7       93.86       68.33      7.87 o
   1  -3   7      613.28      608.67     28.01 o
   2  -3   7       27.59       31.77     11.18 o
   3  -3   7       12.08       14.64     10.66 o
   4  -3   7        2.23        2.85      1.05 o
   5  -3   7       63.94       58.38      4.18 o
   6  -3   7       34.06       35.57      8.19 o
   7  -3   7       70.02       57.06      6.02 o
   8  -3   7       75.32       73.50      7.36 o
   9  -3   7       64.33       45.04     19.16 o
  10  -3   7        0.04       -1.62      5.56 o
 -11  -2   7        3.48        5.66     13.75 o
 -10  -2   7       62.14      101.88     17.51 o
  -9  -2   7        0.09       -0.93      5.11 o
  -8  -2   7        3.93        6.19      6.75 o
  -7  -2   7       10.99       10.96      5.72 o
  -6  -2   7       34.80       30.49      6.16 o
  -5  -2   7       37.59       33.60      2.41 o
  -4  -2   7       61.45       69.73      3.95 o
  -3  -2   7      169.70      161.15      6.36 o
  -2  -2   7      294.98      285.42     14.35 o
  -1  -2   7        1.48        0.87      1.51 o
   0  -2   7      746.21      744.50     13.53 o
   1  -2   7        0.07        0.72      3.21 o
   2  -2   7       10.67       15.58      6.16 o
   3  -2   7        0.07        0.62      3.73 o
   4  -2   7      109.54      116.12      3.14 o
   5  -2   7      170.44      167.79      7.46 o
   6  -2   7       21.94       18.21      4.16 o
   7  -2   7       32.79       37.38      4.68 o
   8  -2   7        6.35        6.60      3.59 o
   9  -2   7       37.59       21.29     11.99 o
  10  -2   7        9.57        6.61      5.06 o
  11  -2   7        7.50        3.92      5.45 o
 -11  -1   7        0.80        1.10      7.03 o
 -10  -1   7        0.10       -0.63      6.74 o
  -9  -1   7       12.06        6.80      7.46 o
  -8  -1   7       71.37       76.32     53.90 o
  -7  -1   7      187.86      209.25     17.55 o
  -6  -1   7      244.28      265.58     17.81 o
  -5  -1   7       48.58       42.20      5.50 o
  -4  -1   7      369.45      396.76     13.45 o
  -3  -1   7      145.21      140.98      7.20 o
  -2  -1   7      266.71      256.00      8.27 o
  -1  -1   7        1.52        5.40      1.84 o
   0  -1   7       12.66       15.24      2.04 o
   1  -1   7      169.76      163.38      5.23 o
   2  -1   7      141.88      176.81      3.66 o
   3  -1   7       18.12       23.13      2.56 o
   4  -1   7        0.05        1.35      2.10 o
   5  -1   7      125.47      127.77      6.02 o
   6  -1   7      232.14      228.04     11.62 o
   7  -1   7      140.44      149.02     11.20 o
   8  -1   7      105.31      123.56      9.90 o
   9  -1   7        2.77        1.01      4.81 o
  10  -1   7       32.86        9.74      6.49 o
  11  -1   7       36.12       14.57      6.77 o
 -10   0   7       33.37       35.95     29.99 o
  -9   0   7       62.40      101.12     18.32 o
  -8   0   7        5.31       11.90     14.80 o
  -7   0   7        1.76       -0.41      4.76 o
  -6   0   7       25.85       38.86      9.47 o
  -5   0   7       28.16       14.40      3.62 o
  -4   0   7      807.63      853.07     21.38 o
  -3   0   7        8.38        9.45      2.23 o
  -2   0   7      364.58      399.48     19.02 o
  -1   0   7      653.81      649.44     15.52 o
   0   0   7      627.77      621.95     12.93 o
   1   0   7     1875.65     2000.04     35.02 o
   2   0   7      138.60      104.89      4.06 o
   3   0   7        4.19        4.26      1.51 o
   4   0   7      166.28      164.03      6.46 o
   5   0   7       56.57       35.37     21.63 o
   6   0   7       16.04       22.70      5.93 o
   7   0   7      100.73       99.61     11.70 o
   8   0   7      257.43      288.27     16.10 o
   9   0   7       16.53       10.80      9.28 o
  10   0   7       43.71       22.89     19.87 o
  11   0   7       24.46       14.40     14.59 o
  12   0   7        5.65        6.30      5.69 o
 -10   1   7       44.89       83.68     31.20 o
  -9   1   7       47.88       25.82     21.53 o
  -8   1   7        3.25        3.10     12.26 o
  -7   1   7        8.33        2.48     10.14 o
  -6   1   7        1.81        6.42      6.88 o
  -5   1   7      481.67      474.38     54.20 o
  -4   1   7      245.46      235.41     14.84 o
  -3   1   7      576.27      583.24     14.41 o
  -2   1   7      111.89      129.94      6.35 o
  -1   1   7        4.90        6.24      2.16 o
   0   1   7      436.05      474.04     10.03 o
   1   1   7      547.36      552.92     12.45 o
   2   1   7       28.98       35.68      3.14 o
   3   1   7        4.43        7.46      3.00 o
   4   1   7      258.22      258.47      9.32 o
   5   1   7      686.09      725.44     36.57 o
   6   1   7      192.51      184.24      9.07 o
   7   1   7      168.30      195.74     18.38 o
   8   1   7       27.21       26.13     12.78 o
   9   1   7       87.82      114.12     10.97 o
  10   1   7      199.39      256.98     40.33 o
  11   1   7        0.82       -0.20      3.47 o
  12   1   7       74.56       44.78     30.36 o
 -10   2   7       21.40       36.89     17.80 o
  -9   2   7        8.71        7.50     11.44 o
  -8   2   7        3.03        1.29      7.35 o
  -7   2   7        2.55        2.28     10.61 o
  -6   2   7       17.65       21.78     14.28 o
  -5   2   7      158.63      137.86     26.48 o
  -4   2   7      235.35      211.87     28.35 o
  -3   2   7       24.15       28.63      3.78 o
  -2   2   7       21.69       19.53      3.24 o
  -1   2   7       71.53       73.12      4.37 o
   0   2   7     1246.05     1275.41     21.97 o
   1   2   7      362.91      336.30      7.92 o
   2   2   7        8.43        2.35      2.10 o
   3   2   7       43.21       42.43      3.26 o
   4   2   7       56.66       53.47      4.27 o
   5   2   7       26.62       31.91      7.24 o
   6   2   7      560.30      606.35     18.33 o
   7   2   7      177.37      187.39     10.57 o
   8   2   7       24.52       18.86      7.72 o
   9   2   7       19.91       24.59      7.51 o
  10   2   7        1.25        3.60      5.78 o
  11   2   7       27.36       12.85     12.29 o
  12   2   7        0.23        0.74      4.95 o
  -9   3   7        4.63        9.83     12.63 o
  -8   3   7       77.28       87.82     18.58 o
  -7   3   7       27.98       51.64     14.44 o
  -6   3   7        2.90        0.64      1.62 o
  -5   3   7      238.51      211.53     29.95 o
  -4   3   7      815.76      900.08     33.48 o
  -3   3   7       17.61       17.71      3.59 o
  -2   3   7       81.43       74.42      4.75 o
  -1   3   7        1.14        1.32      2.30 o
   0   3   7       62.33       46.40      4.12 o
   1   3   7       36.82       32.34      3.66 o
   2   3   7        6.95       11.50      3.39 o
   3   3   7      111.02      100.98      5.91 o
   4   3   7      365.03      375.86     10.56 o
   5   3   7       71.23       80.00      5.88 o
   6   3   7        1.56        3.93      3.51 o
   7   3   7      189.06      227.35      9.51 o
   8   3   7       39.08       55.54      7.23 o
   9   3   7       57.27       56.62     17.40 o
  10   3   7       27.70       42.46     11.30 o
  11   3   7      172.00      244.32     17.65 o
  12   3   7       13.11       12.79     10.58 o
  -9   4   7       19.12       28.62     17.33 o
  -8   4   7        3.90        0.88      8.28 o
  -7   4   7       20.29       36.74     13.87 o
  -6   4   7       11.18        5.18      5.41 o
  -5   4   7       90.99       76.59     16.69 o
  -4   4   7        2.70        1.50      2.60 o
  -3   4   7       40.36       30.62      5.60 o
  -2   4   7       10.92       12.46      3.30 o
  -1   4   7       30.79       37.16      4.45 o
   0   4   7      409.66      397.27     10.81 o
   1   4   7      161.60      202.38      7.66 o
   2   4   7       70.40       71.03      5.19 o
   3   4   7       65.84       66.37      4.67 o
   4   4   7        2.47        2.47      2.41 o
   5   4   7      550.81      559.02     15.79 o
   6   4   7        1.67        3.00      3.01 o
   7   4   7       55.78       58.61      6.88 o
   8   4   7       55.80       62.36      6.94 o
   9   4   7      153.16      162.89     12.83 o
  10   4   7       13.76       12.89      6.70 o
  11   4   7       41.38       26.22     26.65 o
  12   4   7       58.12       96.88     21.40 o
  -8   5   7       35.30       47.81     27.22 o
  -7   5   7        2.32        0.26      6.47 o
  -6   5   7       59.46       60.95      7.46 o
  -5   5   7      123.84      128.22     15.48 o
  -4   5   7        7.43        4.96      3.24 o
  -3   5   7       35.92       35.34      5.01 o
  -2   5   7       30.60       37.28      5.01 o
  -1   5   7       25.84       19.54      3.85 o
   0   5   7      595.23      640.55     13.44 o
   1   5   7        6.47        8.40      3.19 o
   2   5   7        4.13        0.70      2.30 o
   3   5   7       34.03       36.02      4.33 o
   4   5   7        4.32        6.04      3.97 o
   5   5   7      195.99      207.34      9.40 o
   6   5   7        2.52        1.30      3.16 o
   7   5   7      172.44      192.26     11.74 o
   8   5   7        9.63        5.93      4.35 o
   9   5   7        8.52       15.14      7.33 o
  10   5   7        3.41        5.63      6.64 o
  11   5   7       23.59        2.16      5.50 o
  12   5   7       61.58       96.98     13.63 o
  -8   6   7       27.20       46.73     20.08 o
  -7   6   7       38.22       41.55     26.44 o
  -6   6   7        6.77        7.19      4.12 o
  -5   6   7      105.03      112.59     11.83 o
  -4   6   7      134.10      133.19     11.70 o
  -3   6   7       67.45       74.15      6.36 o
  -2   6   7       17.54       18.77      4.85 o
  -1   6   7      262.45      239.71     15.64 o
   0   6   7       48.83       53.67      4.62 o
   1   6   7       10.30        8.75      3.69 o
   2   6   7       55.45       56.15      4.63 o
   3   6   7       78.43       79.07      6.26 o
   4   6   7      132.25      137.63      8.22 o
   5   6   7      105.72      109.38      7.41 o
   6   6   7      277.23      286.03     12.15 o
   7   6   7      226.35      241.39     13.08 o
   8   6   7      129.14      134.18     11.72 o
   9   6   7        2.12        4.01      6.01 o
  10   6   7       16.66       14.89      9.66 o
  11   6   7        4.41        1.88      4.90 o
  12   6   7        3.92        5.66      7.58 o
  -7   7   7        7.51       12.21     15.42 o
  -6   7   7        0.08        0.06      2.88 o
  -5   7   7        6.67        8.88      3.84 o
  -4   7   7       25.97       22.81      4.50 o
  -3   7   7       21.81       24.60      4.37 o
  -2   7   7        8.96       12.11      3.89 o
  -1   7   7      428.10      437.05     13.00 o
   0   7   7       27.41       25.96      4.34 o
   1   7   7        8.04        6.31      3.92 o
   2   7   7      111.63      114.44      9.48 o
   3   7   7       28.33       25.06      5.77 o
   4   7   7       43.55       50.02      5.65 o
   5   7   7     1013.09     1033.84     37.25 o
   6   7   7      250.55      251.87     11.19 o
   7   7   7      235.62      239.61     13.70 o
   8   7   7       13.74       15.34      8.35 o
   9   7   7      133.34      180.51     12.85 o
  10   7   7        0.16       -1.25      4.82 o
  11   7   7       46.02       54.31     12.09 o
  12   7   7      116.53      198.80     24.84 o
  -6   8   7        1.17        2.41      3.59 o
  -5   8   7      116.46      108.84     15.76 o
  -4   8   7       79.07       89.00     18.14 o
  -3   8   7       39.25       34.70      7.26 o
  -2   8   7        0.13        2.29      4.08 o
  -1   8   7        6.05        7.99      4.68 o
   0   8   7        0.32       -0.47      2.19 o
   1   8   7       14.09       16.16      4.11 o
   2   8   7      225.05      243.87     11.74 o
   3   8   7        0.82        1.72      2.89 o
   4   8   7      201.24      204.95     11.59 o
   5   8   7       28.26       22.67      5.70 o
   6   8   7      104.75      113.65      9.35 o
   7   8   7       13.60       11.98      5.67 o
   8   8   7       54.31       64.12      8.14 o
   9   8   7        0.51        1.63      5.59 o
  10   8   7        6.09       11.70      7.50 o
  11   8   7        0.12        1.59      6.32 o
  12   8   7        0.20        1.06      5.24 o
  -5   9   7        1.34       -0.58      3.99 o
  -4   9   7       20.17       20.36      6.07 o
  -3   9   7        0.00        0.46      2.72 o
  -2   9   7       37.72       26.30      6.77 o
  -1   9   7       78.52       86.70      9.21 o
   0   9   7        0.80        1.06      2.92 o
   1   9   7       38.83       34.21      6.83 o
   2   9   7       80.90       60.00      6.99 o
   3   9   7       11.73        9.61      4.90 o
   4   9   7      526.96      560.59     28.65 o
   5   9   7        8.20        6.84      5.84 o
   6   9   7      326.93      324.52     17.60 o
   7   9   7        7.12       10.06      6.10 o
   8   9   7       41.09       52.28      8.59 o
   9   9   7        5.92       18.05      8.93 o
  10   9   7        0.05       -0.61      5.71 o
  11   9   7      116.62      185.57     16.45 o
  -4  10   7       13.69       16.30      6.20 o
  -3  10   7        1.20        2.14      5.03 o
  -2  10   7        0.47        0.51      2.20 o
  -1  10   7        1.53        2.83      4.01 o
   0  10   7       53.72       59.44     15.76 o
   1  10   7      111.15      112.59      9.98 o
   2  10   7       15.77       13.23      6.88 o
   3  10   7       87.30       80.23      8.27 o
   4  10   7       62.27       67.89     16.72 o
   5  10   7        3.37        3.14      4.12 o
   6  10   7      145.65      170.20     11.11 o
   7  10   7      139.94      135.63     11.52 o
   8  10   7        0.81       -1.05      4.19 o
   9  10   7       48.60       46.69     16.85 o
  10  10   7        3.15       10.14      9.21 o
  11  10   7       17.34       21.62     12.94 o
  -3  11   7        5.43        6.57      5.79 o
  -2  11   7       10.44        9.80      5.96 o
  -1  11   7        0.01        2.00      4.17 o
   0  11   7       47.96       37.64      9.28 o
   1  11   7        0.15       -0.61      3.44 o
   2  11   7        1.86        4.43      6.23 o
   3  11   7       93.43       91.47      9.31 o
   4  11   7       20.41       21.15      6.68 o
   5  11   7       13.89        7.12      6.27 o
   6  11   7        0.55        2.38      4.41 o
   7  11   7        7.68        6.81      5.38 o
   8  11   7       31.99       49.76      9.56 o
   9  11   7        3.47        7.66      8.93 o
  10  11   7       22.79       27.51      8.96 o
  -1  12   7       18.45       19.42      7.00 o
   0  12   7       19.56       15.44      6.79 o
   1  12   7       11.15        8.89      5.71 o
   2  12   7       11.76        5.65      5.17 o
   3  12   7        1.06        0.30      3.93 o
   4  12   7       12.79       12.46      6.16 o
   5  12   7       34.55       29.83     14.16 o
   6  12   7       34.20       27.28      7.45 o
   7  12   7       30.50       16.99      7.99 o
   8  12   7       38.89       39.68      9.87 o
   9  12   7        3.42        7.39      7.04 o
   1  13   7        0.68        2.94      5.49 o
   2  13   7      132.76      140.88     13.45 o
   3  13   7        3.43        1.19      6.28 o
   4  13   7        9.65       13.07      7.24 o
   5  13   7        9.53        7.63      7.14 o
   6  13   7       12.88       10.23      6.89 o
   7  13   7       56.62       68.99     11.92 o
  -5 -12   8        0.01       -1.17      5.13 o
  -4 -12   8        0.03       -0.20      3.02 o
  -3 -12   8       18.87       17.61     19.56 o
  -2 -12   8       28.04       34.45     24.63 o
  -1 -12   8       19.95       17.08     12.39 o
  -7 -11   8        3.15        6.34      6.33 o
  -6 -11   8       80.90      148.00     11.58 o
  -5 -11   8        7.07        2.08      4.94 o
  -4 -11   8        0.21        2.29      5.40 o
  -3 -11   8        6.93        9.18      7.61 o
  -2 -11   8       81.18       72.59     52.43 o
  -1 -11   8       49.22       46.16     31.36 o
   0 -11   8        5.35        5.75      7.56 o
   1 -11   8       13.75       11.06     12.42 o
   2 -11   8        6.75        1.42      7.71 o
  -8 -10   8        6.99        4.08      4.23 o
  -7 -10   8       13.03       14.38      6.77 o
  -6 -10   8        3.69        6.35      5.08 o
  -5 -10   8        6.13       12.45      4.97 o
  -4 -10   8       43.99       53.97      6.54 o
  -3 -10   8       17.19       14.64      7.21 o
  -2 -10   8        1.36        0.54      4.42 o
  -1 -10   8        7.65        8.71      9.83 o
   0 -10   8        1.42        3.41      5.94 o
   1 -10   8        1.06        0.62      5.52 o
   2 -10   8        7.77        2.44      8.07 o
   3 -10   8       28.98       37.82     14.50 o
   4 -10   8       19.08       22.51     20.08 o
  -9  -9   8        0.00        4.86     15.83 o
  -8  -9   8        2.78        4.44      3.58 o
  -7  -9   8       72.95      106.90      8.31 o
  -6  -9   8        2.25       -0.03      1.64 o
  -5  -9   8       30.00       35.82      8.03 o
  -4  -9   8       83.83      102.37      9.88 o
  -3  -9   8       29.46       30.53      4.55 o
  -2  -9   8       66.86       83.13      5.74 o
  -1  -9   8        4.48        3.73      6.25 o
   0  -9   8       18.06       20.37     16.30 o
   1  -9   8        0.72        1.22      5.43 o
   2  -9   8      131.25      156.76     14.31 o
   3  -9   8       33.34       32.55     19.41 o
   4  -9   8       26.03       30.89     19.72 o
   5  -9   8       19.77       10.97     17.08 o
  -9  -8   8        0.10        3.10     14.07 o
  -8  -8   8        0.03        0.60      2.49 o
  -7  -8   8        0.39        3.66      3.14 o
  -6  -8   8       19.93       19.13      6.54 o
  -5  -8   8       18.69       25.46      4.94 o
  -4  -8   8       44.27       50.02      5.91 o
  -3  -8   8       61.54       61.96      4.87 o
  -2  -8   8      111.07      100.04      7.00 o
  -1  -8   8       51.17       58.54      8.42 o
   0  -8   8        0.37        2.90      7.30 o
   1  -8   8       31.28       28.02      7.92 o
   2  -8   8       24.38       12.65     10.01 o
   3  -8   8      174.13      192.46     19.67 o
   4  -8   8        1.64        7.86     13.97 o
   5  -8   8        3.67        6.78      9.57 o
   6  -8   8        0.45        4.55      9.21 o
 -10  -7   8       15.67       14.56     16.38 o
  -9  -7   8       26.93       42.74     16.04 o
  -8  -7   8       29.83       34.10     19.92 o
  -7  -7   8        0.62        4.00      3.14 o
  -6  -7   8       34.61       44.49      8.93 o
  -5  -7   8       75.20       78.31      8.90 o
  -4  -7   8       50.73       49.72      5.42 o
  -3  -7   8      247.90      283.05     11.43 o
  -2  -7   8        0.15        0.68      1.01 o
  -1  -7   8        6.02        9.76      5.16 o
   0  -7   8      185.99      201.50     14.44 o
   1  -7   8      133.26      146.41     11.40 o
   2  -7   8       75.86       81.15     12.78 o
   3  -7   8       74.75       88.50     14.08 o
   4  -7   8       74.76       77.06     14.08 o
   5  -7   8       64.17       56.36     13.97 o
   6  -7   8        2.40        2.28      7.71 o
   7  -7   8        0.20        7.30     10.40 o
 -10  -6   8       10.84        6.65      9.66 o
  -9  -6   8        1.68        2.32      5.37 o
  -8  -6   8        3.12        5.14      5.53 o
  -7  -6   8       19.09       20.18      4.30 o
  -6  -6   8       11.52       11.03      3.41 o
  -5  -6   8        3.31        6.73      3.40 o
  -4  -6   8       66.78       70.86      7.93 o
  -3  -6   8       80.89       64.22      5.10 o
  -2  -6   8      377.31      448.93      8.78 o
  -1  -6   8       19.83       18.73      6.83 o
   0  -6   8       92.39      107.14     16.98 o
   1  -6   8     1081.91     1181.69     43.81 o
   2  -6   8        0.11        0.10      3.67 o
   3  -6   8       17.39        9.42      7.92 o
   4  -6   8       14.67       14.07      9.06 o
   5  -6   8      238.47      259.75     21.43 o
   6  -6   8      126.26      127.02     17.70 o
   7  -6   8        0.13        0.41      5.80 o
   8  -6   8        8.07        7.35     15.52 o
 -10  -5   8        7.13        1.08      5.69 o
  -9  -5   8       23.13        1.00      5.02 o
  -8  -5   8        1.07        2.76      6.35 o
  -7  -5   8        0.31        0.59      0.98 o
  -6  -5   8        1.48        0.81      2.28 o
  -5  -5   8        0.26        0.13      2.30 o
  -4  -5   8       22.50       38.46      4.48 o
  -3  -5   8        4.91        3.64      2.24 o
  -2  -5   8        1.07        0.44      1.08 o
  -1  -5   8      147.68      150.28     11.49 o
   0  -5   8       32.17       36.48      8.38 o
   1  -5   8      125.06      131.01     12.94 o
   2  -5   8       26.32       29.55      8.75 o
   3  -5   8       37.80       29.86     14.13 o
   4  -5   8       14.52       13.97     13.04 o
   5  -5   8       71.30       65.88     13.04 o
   6  -5   8       64.58       59.14      8.71 o
   7  -5   8        3.14        0.83      6.42 o
   8  -5   8       46.38       52.84     21.68 o
   9  -5   8        0.12       -0.21      5.59 o
 -10  -4   8        3.81       -0.49      5.11 o
  -9  -4   8       40.19        1.85      7.20 o
  -8  -4   8        4.44        6.09      8.98 o
  -7  -4   8        0.82        1.43      0.95 o
  -6  -4   8      184.01      198.90     10.65 o
  -5  -4   8      173.56      169.14      6.89 o
  -4  -4   8        0.03        0.69      1.46 o
  -3  -4   8      589.48      646.25     30.58 o
  -2  -4   8      171.78      189.65      6.18 o
  -1  -4   8       40.97       39.64      3.18 o
   0  -4   8      842.12      877.51     32.58 o
   1  -4   8      604.63      619.55     26.65 o
   2  -4   8       65.71       62.93     15.27 o
   3  -4   8       77.56       65.63     17.49 o
   4  -4   8      132.39      117.45     20.71 o
   5  -4   8      141.74      101.46     22.41 o
   6  -4   8       37.43       38.58      4.24 o
   7  -4   8        0.02        0.28      2.24 o
   8  -4   8       19.32       17.89      4.98 o
   9  -4   8        0.62        4.55      8.90 o
 -10  -3   8       12.71        1.43      7.87 o
  -9  -3   8        1.99        0.30      4.16 o
  -8  -3   8        0.02        0.57      4.77 o
  -7  -3   8       62.52       78.23      9.39 o
  -6  -3   8       18.78       13.32      1.51 o
  -5  -3   8        3.61        1.64      1.55 o
  -4  -3   8       77.70       73.71      4.54 o
  -3  -3   8       38.55       37.88      3.44 o
  -2  -3   8       35.70       36.67      2.85 o
  -1  -3   8       23.94       19.19      2.15 o
   0  -3   8      194.32      178.27     12.69 o
   1  -3   8       43.69       58.74     13.77 o
   2  -3   8       83.45       85.09     10.97 o
   3  -3   8       30.12       29.96      9.06 o
   4  -3   8        5.58        7.09      7.40 o
   5  -3   8       46.07       44.50      2.24 o
   6  -3   8      127.79      117.46      8.99 o
   7  -3   8      232.73      236.16     24.40 o
   8  -3   8        1.26        0.28      2.53 o
   9  -3   8       21.76       18.26      5.84 o
  10  -3   8       19.21       11.62      5.32 o
 -10  -2   8       55.86       55.29     41.45 o
  -9  -2   8        3.03        0.73      4.93 o
  -8  -2   8        9.45        1.27      5.10 o
  -7  -2   8      101.89      148.84     15.89 o
  -6  -2   8        4.38        1.31      3.42 o
  -5  -2   8       21.62       21.58      2.54 o
  -4  -2   8      408.58      465.20     15.15 o
  -3  -2   8      184.50      191.56      9.13 o
  -2  -2   8       26.20       31.00      4.79 o
  -1  -2   8       12.89       12.71      2.15 o
   0  -2   8      275.50      277.43      7.10 o
   1  -2   8        0.94       -0.52      3.52 o
   2  -2   8        5.76        5.85      5.74 o
   3  -2   8       26.44       19.51      7.97 o
   4  -2   8       23.40       23.78      1.38 o
   5  -2   8        0.31        0.83      1.42 o
   6  -2   8        0.03        0.62      1.44 o
   7  -2   8       98.47      102.06      9.65 o
   8  -2   8       70.94       74.28      6.94 o
   9  -2   8        0.03       -0.63      2.66 o
  10  -2   8        5.63        2.82      4.29 o
 -10  -1   8       32.68       31.04     23.13 o
  -9  -1   8        2.65        0.34      5.33 o
  -8  -1   8        9.25        1.12      5.72 o
  -7  -1   8       18.43       27.84     15.32 o
  -6  -1   8        8.25        4.45      6.00 o
  -5  -1   8       68.95       66.87      8.19 o
  -4  -1   8        0.11        0.03      1.00 o
  -3  -1   8        4.94        1.23      2.85 o
  -2  -1   8        1.66        0.82      1.96 o
  -1  -1   8      326.47      352.09     12.80 o
   0  -1   8       29.83       26.68      4.55 o
   1  -1   8      142.12      165.85      6.28 o
   2  -1   8        2.02        1.94      1.04 o
   3  -1   8       38.82       38.24      2.52 o
   4  -1   8       11.19        7.10      2.51 o
   5  -1   8      444.81      479.19     20.62 o
   6  -1   8       51.93       46.07      4.85 o
   7  -1   8       89.63       84.12      9.36 o
   8  -1   8       21.30       20.83      7.92 o
   9  -1   8       23.46       28.44      5.51 o
  10  -1   8        3.51        2.67      4.66 o
  11  -1   8        6.38        4.48      4.81 o
 -10   0   8        0.01       -0.62      7.10 o
  -9   0   8       79.18      124.26     30.48 o
  -8   0   8       16.04       35.76     18.94 o
  -7   0   8       50.96       60.08     19.15 o
  -6   0   8       48.74       54.54     16.61 o
  -5   0   8      393.84      365.03     52.04 o
  -4   0   8      242.17      241.27      6.99 o
  -3   0   8      247.13      264.00      8.87 o
  -2   0   8        0.39        0.77      1.83 o
  -1   0   8       24.39       35.50      3.85 o
   0   0   8      944.20      944.89     20.14 o
   1   0   8       27.81       29.14      2.83 o
   2   0   8       28.63       33.85      3.39 o
   3   0   8       24.44       30.72      3.40 o
   4   0   8        1.05        1.51      2.16 o
   5   0   8        0.72        0.89      1.88 o
   6   0   8      165.63      174.70     12.86 o
   7   0   8      296.42      372.13     18.24 o
   8   0   8       12.81       11.40      6.96 o
   9   0   8       25.71       23.35      9.91 o
  10   0   8       22.25        2.86      6.74 o
  11   0   8        0.00        0.01      4.74 o
 -10   1   8        0.01        5.38     12.11 o
  -9   1   8       63.63       97.96     20.44 o
  -8   1   8       19.04       20.59     12.26 o
  -7   1   8        0.00        0.00      3.62 o
  -6   1   8        0.43        2.79      9.57 o
  -5   1   8      157.13      160.68     12.81 o
  -4   1   8      205.41      224.66      8.88 o
  -3   1   8      137.84      145.50      7.95 o
  -2   1   8       33.42       41.73      4.41 o
  -1   1   8      340.81      348.44      9.88 o
   0   1   8      252.95      270.69      7.16 o
   1   1   8       16.45       23.47      2.83 o
   2   1   8       84.19       85.18      5.72 o
   3   1   8       11.71       12.61      3.10 o
   4   1   8      314.03      332.27     10.97 o
   5   1   8        6.59        9.29      3.32 o
   6   1   8      367.55      431.88     17.33 o
   7   1   8       61.37       56.62      8.28 o
   8   1   8       80.06       95.47      9.27 o
   9   1   8       11.87       12.54      9.80 o
  10   1   8        8.09        6.81      5.67 o
  11   1   8        4.71        5.17      6.62 o
  12   1   8       17.48        6.07      8.87 o
  -9   2   8       51.94       89.32     21.11 o
  -8   2   8       56.34       66.50     17.03 o
  -7   2   8       25.80       32.44     12.68 o
  -6   2   8       34.43       36.28     11.23 o
  -5   2   8      323.27      273.33     68.65 o
  -4   2   8     1207.37     1137.38    149.35 o
  -3   2   8       73.10       70.28      5.30 o
  -2   2   8      179.41      190.10      7.32 o
  -1   2   8      501.22      547.53     13.58 o
   0   2   8      304.94      328.17      9.29 o
   1   2   8       19.59       14.46      3.06 o
   2   2   8        7.35       10.22      2.63 o
   3   2   8        8.87        8.09      2.47 o
   4   2   8       23.81       26.96      4.68 o
   5   2   8      304.99      302.69     10.90 o
   6   2   8      154.17      176.07      8.32 o
   7   2   8        1.82        1.66      2.81 o
   8   2   8       56.78       48.11     13.82 o
   9   2   8        0.57        1.01      4.24 o
  10   2   8        4.07        2.55      5.25 o
  11   2   8        0.64       -0.16      3.56 o
  12   2   8        7.09        2.86      6.61 o
  -9   3   8        6.48        4.14     17.80 o
  -8   3   8        1.06        4.09     15.99 o
  -7   3   8        2.63        7.55     10.19 o
  -6   3   8        1.02        0.00      1.66 o
  -5   3   8       76.34       63.66      5.58 o
  -4   3   8       18.64       15.76      3.79 o
  -3   3   8      180.54      215.05     15.02 o
  -2   3   8      493.57      482.29     14.13 o
  -1   3   8       93.03       97.40      5.36 o
   0   3   8      364.52      373.47     21.33 o
   1   3   8      135.36      147.97      7.35 o
   2   3   8       40.65       50.51      5.36 o
   3   3   8      270.50      264.30      8.56 o
   4   3   8       40.37       47.19      4.44 o
   5   3   8      465.02      519.65     13.71 o
   6   3   8       17.36       20.83      4.41 o
   7   3   8      696.54      800.86     22.64 o
   8   3   8       45.98       45.54      7.31 o
   9   3   8       55.51       59.44      7.80 o
  10   3   8       13.06        7.40     10.49 o
  11   3   8        9.76        6.40      8.71 o
  12   3   8       99.95      164.78     14.25 o
  -8   4   8        0.86        1.29      9.06 o
  -7   4   8        0.06        0.52     10.40 o
  -6   4   8       28.37       13.95     17.70 o
  -5   4   8      144.83      121.88     25.36 o
  -4   4   8        0.84       -1.31      2.99 o
  -3   4   8        1.90        1.60      2.74 o
  -2   4   8       25.92       24.96      5.14 o
  -1   4   8        8.46        9.29      3.33 o
   0   4   8       12.66       14.08      3.84 o
   1   4   8       43.12       36.68      5.25 o
   2   4   8       26.68       31.71      4.58 o
   3   4   8       20.66       18.86      3.67 o
   4   4   8      404.33      421.06     12.53 o
   5   4   8      102.27       98.03      6.53 o
   6   4   8      143.43      147.93      8.96 o
   7   4   8      113.51      109.92      8.57 o
   8   4   8        7.18       13.69      5.77 o
   9   4   8       50.40       77.37      9.42 o
  10   4   8       13.56        7.52      5.68 o
  11   4   8        0.28       -0.09      5.87 o
  12   4   8       14.58        1.73      7.59 o
  -8   5   8        2.26       -1.50      9.93 o
  -7   5   8        0.58       -0.26      6.83 o
  -6   5   8        0.75        0.87      2.54 o
  -5   5   8      113.90       87.57     35.71 o
  -4   5   8      101.35      111.34     14.19 o
  -3   5   8        3.89        2.27      3.25 o
  -2   5   8       27.83       23.01      4.10 o
  -1   5   8      436.37      456.49     30.40 o
   0   5   8       18.57       19.60      4.36 o
   1   5   8      222.37      211.86     14.32 o
   2   5   8       19.33       24.83      4.82 o
   3   5   8       53.69       52.82      5.77 o
   4   5   8      276.24      302.42     12.65 o
   5   5   8       78.12       89.34      7.45 o
   6   5   8      817.52      910.95     21.93 o
   7   5   8      106.40      101.20      8.62 o
   8   5   8       81.39       83.53      8.14 o
   9   5   8        0.18        1.94      4.09 o
  10   5   8        2.00        1.77      5.33 o
  11   5   8       58.00       59.46     36.82 o
  12   5   8        7.61        0.02      3.82 o
  -7   6   8        6.56        4.45     12.11 o
  -6   6   8       32.43       48.18     17.13 o
  -5   6   8       41.42       25.54      9.28 o
  -4   6   8        9.37        5.45      3.60 o
  -3   6   8       39.41       38.07      4.77 o
  -2   6   8        0.27        0.10      1.93 o
  -1   6   8       58.59       54.15      4.91 o
   0   6   8       18.14       14.94      4.39 o
   1   6   8        0.04       -0.32      2.36 o
   2   6   8       20.34       15.85      4.86 o
   3   6   8      509.16      499.98     15.28 o
   4   6   8       85.96       91.99      7.24 o
   5   6   8      322.76      341.78     13.22 o
   6   6   8      323.14      319.01     14.81 o
   7   6   8       19.74       16.35     10.22 o
   8   6   8       17.69       19.26      6.74 o
   9   6   8       69.04       66.56     24.77 o
  10   6   8       25.35        9.48      8.41 o
  11   6   8        0.25       -0.18      4.43 o
  12   6   8       15.38        9.86     13.56 o
  -6   7   8       37.67       45.59     18.63 o
  -5   7   8        4.93        3.52      4.17 o
  -4   7   8       23.58       29.05      6.76 o
  -3   7   8      170.03      187.12     17.48 o
  -2   7   8        2.71        3.39      3.01 o
  -1   7   8        1.46        2.34      2.94 o
   0   7   8       65.50       61.98      6.88 o
   1   7   8       99.33      105.72     10.53 o
   2   7   8       13.92       15.52      4.10 o
   3   7   8       62.03       47.63     13.31 o
   4   7   8       73.69       81.67      9.30 o
   5   7   8      107.23      122.91      8.80 o
   6   7   8        0.41        0.99      3.01 o
   7   7   8       66.78       71.45      8.87 o
   8   7   8      119.54      140.98     11.35 o
   9   7   8        4.63        6.15      6.66 o
  10   7   8        0.85       -0.12      3.22 o
  11   7   8       62.30       77.64     32.77 o
  12   7   8       16.25        4.55      7.52 o
  -5   8   8       17.47       14.04      4.69 o
  -4   8   8       10.31        9.61      4.51 o
  -3   8   8       20.26       18.88      6.45 o
  -2   8   8       89.55       84.19      9.03 o
  -1   8   8      148.79      151.98     13.42 o
   0   8   8       15.30       15.67      4.64 o
   1   8   8       13.16       12.29      4.26 o
   2   8   8       75.73       73.00      7.91 o
   3   8   8        3.13        1.44      3.16 o
   4   8   8      435.58      452.61     18.98 o
   5   8   8      155.81      150.53     14.62 o
   6   8   8       55.69       53.09      8.38 o
   7   8   8       44.22       39.47      9.29 o
   8   8   8       70.84       90.22     10.75 o
   9   8   8        4.25        7.00      5.75 o
  10   8   8        1.78        3.69      6.03 o
  11   8   8        8.35        4.60      6.49 o
  -4   9   8      104.93      124.33     21.08 o
  -3   9   8       21.74       20.95      6.77 o
  -2   9   8        2.76        4.56      4.08 o
  -1   9   8        0.14        0.63      3.03 o
   0   9   8       31.30       34.68      7.25 o
   1   9   8       30.95       26.72      5.77 o
   2   9   8        3.99        2.31      3.61 o
   3   9   8        0.03        1.01      4.31 o
   4   9   8        0.05        0.94      2.91 o
   5   9   8       72.78       55.39     13.21 o
   6   9   8       15.74       10.90      6.17 o
   7   9   8      186.06      197.80     18.01 o
   8   9   8        3.64        1.13      6.57 o
   9   9   8        0.02        1.85      5.61 o
  10   9   8        9.95        8.79      7.29 o
  11   9   8       65.84      129.19     15.16 o
  -3  10   8        1.10        3.51      4.56 o
  -2  10   8      132.74      149.92     15.31 o
  -1  10   8        3.19        5.40      4.57 o
   0  10   8       33.67       25.60      7.86 o
   1  10   8       44.29       42.84     12.15 o
   2  10   8        5.72        6.30      5.10 o
   3  10   8      200.76      217.61     15.98 o
   4  10   8       46.62       44.32     12.92 o
   5  10   8        0.71        0.61      3.67 o
   6  10   8       33.92       23.79     13.94 o
   7  10   8        0.31       -1.39      5.08 o
   8  10   8      260.56      340.69     33.67 o
   9  10   8        5.46        9.85      7.43 o
  10  10   8        4.10        6.10      6.66 o
  -2  11   8       18.79       16.69      7.62 o
  -1  11   8        0.05       -2.19      5.45 o
   0  11   8        4.37        2.65      5.14 o
   1  11   8        1.00        3.19      4.49 o
   2  11   8        0.00        1.32      3.99 o
   3  11   8       11.99       11.24      6.51 o
   4  11   8        5.17        0.47      3.40 o
   5  11   8       13.60       11.75      6.26 o
   6  11   8       11.50        7.34      5.64 o
   7  11   8        0.02       -0.08      3.97 o
   8  11   8       18.54       16.89      7.76 o
   9  11   8       13.11       21.71      8.59 o
   0  12   8       24.62       24.37      9.18 o
   1  12   8        0.48        1.68      5.13 o
   2  12   8        1.91        2.42      4.94 o
   3  12   8       63.90       60.40     16.10 o
   4  12   8        0.49        3.09      6.11 o
   5  12   8        1.38        1.61      4.87 o
   6  12   8       11.96       12.94      6.74 o
   7  12   8      115.82      148.08     14.86 o
   8  12   8       29.26       56.43     11.39 o
   4  13   8       28.96       16.20      9.61 o
   5  13   8       27.69       30.18      9.34 o
  -5 -11   9       10.09        8.91      7.81 o
  -4 -11   9        1.01       -1.74      6.66 o
  -3 -11   9       14.91       11.06      8.85 o
  -2 -11   9        3.32        6.97      8.34 o
  -1 -11   9        1.67        0.00      5.12 o
   0 -11   9        6.66        5.33      9.63 o
  -7 -10   9        3.01        1.75      3.95 o
  -6 -10   9        4.40        5.43      4.25 o
  -5 -10   9        4.64        5.16      6.32 o
  -4 -10   9        0.13        1.25      5.08 o
  -3 -10   9        5.07        4.13      6.52 o
  -2 -10   9        8.85        4.82      9.66 o
  -1 -10   9        1.13        0.87      5.43 o
   0 -10   9       20.39       17.34     15.24 o
   1 -10   9       62.83       50.87     45.28 o
   2 -10   9        0.19       -1.60      7.81 o
   3 -10   9        5.61        9.88     11.07 o
  -8  -9   9       38.38       59.25     23.91 o
  -7  -9   9        0.24        2.79      4.17 o
  -6  -9   9        1.04        0.68      3.28 o
  -5  -9   9        3.18        3.81      4.05 o
  -4  -9   9       23.23       29.58      6.34 o
  -3  -9   9        1.45       -0.71      4.80 o
  -2  -9   9        1.59       -0.22      3.40 o
  -1  -9   9       51.57       36.90     32.52 o
   0  -9   9       12.07        7.43      6.73 o
   1  -9   9        2.38        2.64     11.28 o
   2  -9   9       25.46       36.48     19.82 o
   3  -9   9        3.56        5.23      9.62 o
   4  -9   9       12.81       16.77     12.42 o
  -8  -8   9        1.04        6.08      5.97 o
  -7  -8   9        4.82        9.46      5.03 o
  -6  -8   9        2.02        1.27      3.42 o
  -5  -8   9        3.77       11.75      4.22 o
  -4  -8   9       54.64       65.49      7.70 o
  -3  -8   9        2.23        2.81      1.68 o
  -2  -8   9        2.07        2.51      4.44 o
  -1  -8   9        0.70        0.19      3.83 o
   0  -8   9       15.95       19.61      9.26 o
   1  -8   9        0.02        3.00      6.88 o
   2  -8   9       44.19       44.04     19.10 o
   3  -8   9        2.93       -4.35     13.25 o
   4  -8   9       10.21        8.85     15.78 o
   5  -8   9        0.68        3.47     14.18 o
  -9  -7   9        5.88        3.85      8.18 o
  -8  -7   9        0.00        2.17      7.72 o
  -7  -7   9        4.08        2.36      3.81 o
  -6  -7   9       53.16       73.10      9.48 o
  -5  -7   9       24.26       30.24      8.69 o
  -4  -7   9        1.40        1.14      2.04 o
  -3  -7   9        2.65        1.92      1.70 o
  -2  -7   9       29.79       41.50      9.00 o
  -1  -7   9        3.56        4.09      8.95 o
   0  -7   9        4.62        1.50      5.43 o
   1  -7   9      105.61      118.94     14.44 o
   2  -7   9        4.69        4.50     11.18 o
   3  -7   9       74.36       58.58     19.77 o
   4  -7   9        7.27        6.67     13.35 o
   5  -7   9       24.21       21.99     17.44 o
   6  -7   9        6.85       17.02     11.90 o
  -9  -6   9        7.96        2.19      5.69 o
  -8  -6   9        3.62        5.32      5.82 o
  -7  -6   9       11.22        5.28      3.69 o
  -6  -6   9       41.02       67.80      5.96 o
  -5  -6   9      174.57      204.33     14.19 o
  -4  -6   9       18.06       21.04      3.69 o
  -3  -6   9       57.77       62.16      5.09 o
  -2  -6   9       48.01       34.74      3.73 o
  -1  -6   9        0.61       -0.05      2.79 o
   0  -6   9        3.76        3.26      5.80 o
   1  -6   9      322.06      387.12     22.68 o
   2  -6   9       21.16       19.56      9.26 o
   3  -6   9        2.75       -1.29      8.69 o
   4  -6   9       25.14       14.13     14.75 o
   5  -6   9       20.25       10.25     14.59 o
   6  -6   9       28.42       17.70     11.28 o
   7  -6   9        1.72        1.86      8.23 o
 -10  -5   9        4.07        0.05      4.76 o
  -9  -5   9       65.03      117.07     13.79 o
  -8  -5   9        8.42       19.38      7.60 o
  -7  -5   9       97.00      116.48      8.04 o
  -6  -5   9       12.25       12.40      2.98 o
  -5  -5   9        0.11        1.27      2.03 o
  -4  -5   9      124.06      105.21      8.68 o
  -3  -5   9       61.11       55.64      4.02 o
  -2  -5   9       40.82       43.20      3.18 o
  -1  -5   9        3.66        2.54      7.09 o
   0  -5   9        1.60        2.95      5.59 o
   1  -5   9      255.59      292.61     19.68 o
   2  -5   9      125.53      115.38     20.55 o
   3  -5   9       62.53       48.23     17.29 o
   4  -5   9       13.83        9.88     13.40 o
   5  -5   9        2.53        2.64     11.49 o
   6  -5   9        0.16        1.40      7.24 o
   7  -5   9        0.39        2.95      8.38 o
   8  -5   9        0.51        0.26      6.36 o
 -10  -4   9       12.61        0.19      6.15 o
  -9  -4   9       16.85        2.23      7.79 o
  -8  -4   9        1.09       -0.07      4.64 o
  -7  -4   9       41.75       52.10     12.69 o
  -6  -4   9      126.44      130.21      7.28 o
  -5  -4   9       26.73       14.76      6.08 o
  -4  -4   9      388.92      361.41     17.40 o
  -3  -4   9       87.68       85.21      6.82 o
  -2  -4   9        3.39        3.23      2.06 o
  -1  -4   9      168.00      184.76     18.79 o
   0  -4   9     2170.64     2383.38     78.02 o
   1  -4   9        9.06        6.21      9.73 o
   2  -4   9       14.81       12.26     12.06 o
   3  -4   9      154.39      145.93     22.67 o
   4  -4   9       37.27       25.10     16.66 o
   5  -4   9      164.91      155.45     26.09 o
   6  -4   9       51.16       52.47     14.18 o
   7  -4   9      189.15      196.82     22.83 o
   8  -4   9        0.18       -4.92      9.37 o
   9  -4   9       13.88        9.88     16.97 o
 -10  -3   9       69.30      122.21     16.56 o
  -9  -3   9       12.20        3.21      6.73 o
  -8  -3   9       80.81      117.04     14.35 o
  -7  -3   9        0.49       -0.63      3.77 o
  -6  -3   9        0.41       -0.61      1.13 o
  -5  -3   9       37.64       27.91      4.31 o
  -4  -3   9      189.72      164.24      6.85 o
  -3  -3   9      442.94      490.73     21.41 o
  -2  -3   9       12.13        5.41      2.11 o
  -1  -3   9        8.80        9.96      4.45 o
   0  -3   9       99.04      100.46     11.44 o
   1  -3   9      108.59      102.28     18.06 o
   2  -3   9        9.63        7.24      7.04 o
   3  -3   9       31.24       33.64     10.09 o
   4  -3   9      122.86      146.95     17.08 o
   5  -3   9        0.74        1.40     10.30 o
   6  -3   9        4.28        2.31      1.58 o
   7  -3   9        6.84        5.30      2.09 o
   8  -3   9       14.39       10.30     10.87 o
   9  -3   9        1.86       -1.71     12.42 o
 -10  -2   9        9.80        1.37      6.68 o
  -9  -2   9        5.93        0.52      5.10 o
  -8  -2   9        4.97        0.18      4.10 o
  -7  -2   9        0.45       -0.28      3.67 o
  -6  -2   9       15.42       12.01      4.43 o
  -5  -2   9       65.94       65.15      6.28 o
  -4  -2   9       51.91       46.14      4.33 o
  -3  -2   9       14.60       11.21      3.63 o
  -2  -2   9      397.00      413.75     14.34 o
  -1  -2   9      668.65      741.96     17.99 o
   0  -2   9       62.91       66.83      6.93 o
   1  -2   9       36.21       40.16      8.95 o
   2  -2   9       40.93       33.33      9.11 o
   3  -2   9       79.76       78.98     12.47 o
   4  -2   9       20.21       16.82      9.21 o
   5  -2   9      109.40       95.00      6.97 o
   6  -2   9       67.70       65.65     10.34 o
   7  -2   9       26.71       29.19      3.85 o
   8  -2   9        1.10        0.22      1.75 o
   9  -2   9        2.16        1.62      4.18 o
  10  -2   9        0.06        0.62      7.30 o
  -9  -1   9       21.48        1.39      7.93 o
  -8  -1   9        0.16        0.59      6.07 o
  -7  -1   9       25.82       32.13     16.97 o
  -6  -1   9      111.13      116.82     13.72 o
  -5  -1   9       50.48       50.16      4.63 o
  -4  -1   9      546.41      600.01     21.91 o
  -3  -1   9        9.69       10.48      2.64 o
  -2  -1   9       41.35       50.03      4.67 o
  -1  -1   9       51.68       49.36      5.39 o
   0  -1   9      286.20      296.67     10.15 o
   1  -1   9       15.26       11.84      3.12 o
   2  -1   9      336.54      379.28     16.06 o
   3  -1   9      297.84      326.53      9.61 o
   4  -1   9       40.56       52.06      8.41 o
   5  -1   9       12.92       12.33      3.67 o
   6  -1   9        5.72        6.20      4.43 o
   7  -1   9       14.29       10.71      4.15 o
   8  -1   9        0.62        1.48      4.65 o
   9  -1   9       40.91       46.51      8.04 o
  10  -1   9       23.15       21.38      7.93 o
  -9   0   9        5.70        8.85     12.00 o
  -8   0   9       57.81       95.01     17.85 o
  -7   0   9       23.31       -0.16      4.76 o
  -6   0   9       90.00      100.56     19.82 o
  -5   0   9        1.34        1.13      1.51 o
  -4   0   9        2.90        2.84      2.24 o
  -3   0   9      131.21      162.41      6.74 o
  -2   0   9       35.35       42.70      5.03 o
  -1   0   9      232.22      272.58     15.69 o
   0   0   9      346.72      362.82     10.27 o
   1   0   9       15.21       19.98      3.65 o
   2   0   9       57.38       66.98      4.67 o
   3   0   9       25.03       30.21      3.03 o
   4   0   9       96.10      106.47      5.72 o
   5   0   9        2.93        1.15      1.59 o
   6   0   9      323.36      346.18     25.74 o
   7   0   9        3.05        4.66      5.49 o
   8   0   9        0.21        1.00      4.54 o
   9   0   9       20.15       11.21     13.66 o
  10   0   9        3.36        0.21      3.76 o
  11   0   9        1.20       -0.23      6.72 o
  -9   1   9       19.75       34.57     16.61 o
  -8   1   9       49.77       79.75     17.70 o
  -7   1   9       31.48       32.24     12.52 o
  -6   1   9        2.07        3.05      6.93 o
  -5   1   9      116.00      124.33     18.06 o
  -4   1   9       13.59       22.23      3.80 o
  -3   1   9      177.72      205.04      8.91 o
  -2   1   9      256.93      278.97      9.27 o
  -1   1   9      539.77      570.71     12.88 o
   0   1   9        0.01        0.06      1.56 o
   1   1   9      205.48      216.92      7.28 o
   2   1   9       58.22       69.03      4.83 o
   3   1   9       33.78       34.44      5.54 o
   4   1   9        0.05        1.05      2.70 o
   5   1   9       16.47       10.25      3.40 o
   6   1   9       20.90       24.87      6.14 o
   7   1   9       15.40       18.94      6.05 o
   8   1   9        3.44        3.76      4.68 o
   9   1   9        6.46        1.41      4.50 o
  10   1   9        0.13        0.23      3.94 o
  11   1   9        1.76        0.21      3.84 o
  -9   2   9       45.53       75.71     31.57 o
  -8   2   9        4.49        9.83     18.21 o
  -7   2   9       27.53       30.89     20.18 o
  -6   2   9       21.53       29.60     11.64 o
  -5   2   9       14.90        9.89      4.76 o
  -4   2   9      153.09      160.78     22.85 o
  -3   2   9      118.28      129.58      8.14 o
  -2   2   9      531.98      595.66     16.55 o
  -1   2   9       28.83       37.40      4.09 o
   0   2   9      434.28      485.21     12.47 o
   1   2   9      154.14      161.98      6.41 o
   2   2   9      447.91      464.87     12.56 o
   3   2   9      463.43      490.96     11.80 o
   4   2   9      227.44      247.09      8.77 o
   5   2   9      167.11      161.64      8.99 o
   6   2   9       64.59       64.37      6.01 o
   7   2   9       18.50       13.23      4.84 o
   8   2   9       47.84       40.20     14.25 o
   9   2   9       47.25       25.33     24.22 o
  10   2   9       19.75        8.64      7.74 o
  11   2   9        9.51        0.41      5.40 o
  -8   3   9       40.49       71.05     19.82 o
  -7   3   9        0.00        0.57      7.04 o
  -6   3   9       12.08       19.51     16.97 o
  -5   3   9       14.30       10.69      5.36 o
  -4   3   9       62.94       64.81      7.48 o
  -3   3   9      656.72      792.35     26.85 o
  -2   3   9        0.16       -1.81      3.11 o
  -1   3   9      126.79      119.81      8.16 o
   0   3   9        0.09        1.20      2.13 o
   1   3   9       39.23       52.96      5.96 o
   2   3   9      295.48      311.56     11.58 o
   3   3   9      142.68      154.80      7.29 o
   4   3   9        3.80        5.96      3.03 o
   5   3   9       25.31       37.78      5.62 o
   6   3   9      126.33      160.32      8.10 o
   7   3   9       12.61       16.90      5.25 o
   8   3   9       20.08       17.78      5.32 o
   9   3   9        5.26        4.84      4.77 o
  10   3   9        0.58        0.14      5.71 o
  11   3   9       85.54      116.84     14.64 o
  -8   4   9        0.46       -3.26     11.23 o
  -7   4   9        9.68        9.21     12.06 o
  -6   4   9        1.71        4.29      9.26 o
  -5   4   9      152.77      109.62     65.61 o
  -4   4   9       88.32       91.72     12.09 o
  -3   4   9       38.99       29.74      4.48 o
  -2   4   9       18.68       19.45      4.07 o
  -1   4   9      150.77      157.20      8.48 o
   0   4   9       44.34       56.96      5.81 o
   1   4   9      151.17      170.94      9.27 o
   2   4   9      192.38      193.43     11.09 o
   3   4   9       48.96       55.51      5.27 o
   4   4   9        7.02       14.15      5.05 o
   5   4   9      501.99      554.41     15.34 o
   6   4   9       12.34        6.85      4.45 o
   7   4   9       16.85       26.28      7.48 o
   8   4   9      163.12      215.64     12.74 o
   9   4   9        0.08       -1.04      3.71 o
  10   4   9       29.55       19.30      8.64 o
  11   4   9       13.68       -0.16      8.85 o
  -7   5   9        0.09       -0.62     12.63 o
  -6   5   9        6.96        5.28     10.71 o
  -5   5   9       51.25       29.57     29.78 o
  -4   5   9       57.40       57.47     11.73 o
  -3   5   9       60.87       50.65      6.27 o
  -2   5   9      163.37      169.47     12.19 o
  -1   5   9       70.64       77.23      6.80 o
   0   5   9        8.06        7.09      3.51 o
   1   5   9       16.36       20.12      4.75 o
   2   5   9       16.66       25.90      5.25 o
   3   5   9       42.07       47.38      5.96 o
   4   5   9       38.57       43.16      7.13 o
   5   5   9       11.23       13.64      4.88 o
   6   5   9      105.85      124.05      8.48 o
   7   5   9        0.60        0.67      3.26 o
   8   5   9        3.84        6.11      4.78 o
   9   5   9        6.07        6.89      5.34 o
  10   5   9       53.61       15.46     15.67 o
  11   5   9       28.14        0.09      4.21 o
  -6   6   9       25.99       16.25     22.25 o
  -5   6   9        3.96        4.60      4.48 o
  -4   6   9       19.17       21.28      5.44 o
  -3   6   9       10.05        8.92      5.63 o
  -2   6   9        1.05        1.62      4.00 o
  -1   6   9      193.59      186.62     26.63 o
   0   6   9       43.65       45.46      6.22 o
   1   6   9        0.02        2.95      3.31 o
   2   6   9       40.82       45.66      6.62 o
   3   6   9        0.11        0.69      3.59 o
   4   6   9      415.10      485.41     15.33 o
   5   6   9        2.06        0.99      4.05 o
   6   6   9      119.00      127.19     11.44 o
   7   6   9        0.20       -0.95      4.64 o
   8   6   9       23.86       24.29     12.37 o
   9   6   9        7.77        4.08      5.24 o
  10   6   9       17.94        0.83      4.80 o
  11   6   9       64.50       61.23     40.18 o
  -6   7   9       11.38       13.25     15.37 o
  -5   7   9        8.00        9.55      6.70 o
  -4   7   9        0.91        1.36      3.33 o
  -3   7   9        1.46        3.74      4.33 o
  -2   7   9        4.48        3.32      3.35 o
  -1   7   9       18.64       18.84      6.68 o
   0   7   9        1.12       -0.70      2.75 o
   1   7   9        2.23        3.24      4.38 o
   2   7   9       33.40       32.94      7.77 o
   3   7   9       93.27      103.26     12.62 o
   4   7   9       84.99      104.63      8.41 o
   5   7   9        0.07        0.57      3.05 o
   6   7   9       34.82       45.05      8.87 o
   7   7   9       14.79       21.47      6.39 o
   8   7   9       45.12       68.17      8.83 o
   9   7   9        0.16       -0.17      4.21 o
  10   7   9        8.48        2.66      5.91 o
  11   7   9       10.32        8.79      7.80 o
  -5   8   9       12.58        6.74      4.76 o
  -4   8   9        0.91        1.32      3.27 o
  -3   8   9       27.76       28.04      5.85 o
  -2   8   9      170.60      158.71     19.73 o
  -1   8   9        7.48        3.06      4.19 o
   0   8   9       16.34       23.04      5.87 o
   1   8   9       19.72       16.08      5.42 o
   2   8   9        5.54        8.00      4.16 o
   3   8   9       81.06       88.58     10.20 o
   4   8   9       98.56      110.83     13.56 o
   5   8   9      284.77      311.89     15.40 o
   6   8   9       60.53       46.16     18.40 o
   7   8   9        1.35        4.69      6.11 o
   8   8   9       13.14       23.36      7.13 o
   9   8   9       31.73       30.47     12.78 o
  10   8   9       27.21        8.89      8.02 o
  11   8   9       44.09       20.44     16.55 o
  -4   9   9       21.08       19.84      7.28 o
  -3   9   9       53.91       59.08     12.96 o
  -2   9   9       14.61       12.35      6.79 o
  -1   9   9        0.03       -1.46      4.40 o
   0   9   9        6.38        7.09      6.06 o
   1   9   9        3.25        1.62      4.07 o
   2   9   9       91.12       95.90      8.62 o
   3   9   9       12.06        6.79      4.80 o
   4   9   9       94.69      124.34     12.62 o
   5   9   9       70.70       60.58     24.39 o
   6   9   9       12.99       11.47      7.19 o
   7   9   9       61.29       69.98      9.54 o
   8   9   9        6.09       13.43      6.89 o
   9   9   9       39.21       32.44     10.23 o
  10   9   9        0.49       -0.99      5.41 o
  -2  10   9        3.96        4.75      6.20 o
  -1  10   9        8.31        8.06      6.12 o
   0  10   9       53.71       47.83     12.33 o
   1  10   9        0.20        1.05      4.53 o
   2  10   9        2.69        4.65      5.15 o
   3  10   9      187.59      205.09     18.20 o
   4  10   9       19.34        9.74      6.61 o
   5  10   9        0.93        1.71      4.61 o
   6  10   9       19.72       15.27      9.37 o
   7  10   9       95.14      119.27     21.50 o
   8  10   9       51.77       71.32     10.68 o
   9  10   9        6.20        9.05      7.04 o
  10  10   9       83.21      119.30     37.83 o
  -1  11   9        0.14        3.67      5.52 o
   0  11   9        3.73        5.65      6.61 o
   1  11   9       35.42       28.96      9.23 o
   2  11   9        2.65        3.38      5.12 o
   3  11   9       21.80       18.66      7.93 o
   4  11   9       27.71       14.19      8.06 o
   5  11   9        0.24        1.63      4.62 o
   6  11   9       10.05        7.41      7.93 o
   7  11   9        1.75        3.42      6.03 o
   8  11   9       32.73       26.96      9.11 o
   2  12   9       54.31       43.29     14.82 o
   3  12   9       28.31       24.95      7.93 o
   4  12   9       29.70       18.95      9.48 o
   5  12   9       67.11       62.72     18.05 o
   6  12   9      140.70      164.06     16.95 o
   7  12   9       14.41       21.82     10.16 o
  -5 -10  10        0.16       -0.05      5.64 o
  -4 -10  10       54.50      101.64     21.73 o
  -3 -10  10        4.34       10.09      9.06 o
  -2 -10  10        0.37       -0.72      9.06 o
  -1 -10  10        1.20        0.00      3.31 o
   0 -10  10       23.05       28.41     19.77 o
   1 -10  10       59.62      104.43     18.68 o
  -6  -9  10        5.23        6.88      6.62 o
  -5  -9  10       78.01      172.70     15.47 o
  -4  -9  10       27.66       70.63     11.59 o
  -3  -9  10        1.75        0.16      4.24 o
  -2  -9  10       22.48       -0.47      7.92 o
  -1  -9  10       13.36       -0.16      4.66 o
   0  -9  10        0.40        1.03      6.42 o
   1  -9  10       22.32       35.70     19.87 o
   2  -9  10       21.23       32.44     13.87 o
   3  -9  10        0.33        0.26      6.31 o
  -7  -8  10        0.90        1.84      3.83 o
  -6  -8  10        3.69        9.85      4.85 o
  -5  -8  10        3.40        6.56      5.51 o
  -4  -8  10       14.60       22.41     12.42 o
  -3  -8  10        1.14        0.10      5.28 o
  -2  -8  10        1.07       -0.05      3.57 o
  -1  -8  10       10.27       -0.21      6.73 o
   0  -8  10       24.22       41.76     12.21 o
   1  -8  10       23.41       24.01     16.87 o
   2  -8  10       41.51       37.88     20.18 o
   3  -8  10        0.02       -2.64      8.18 o
   4  -8  10       11.15       13.61     12.16 o
  -8  -7  10        8.03        7.35     10.01 o
  -7  -7  10        2.47        4.30      6.33 o
  -6  -7  10        2.35        3.85      3.56 o
  -5  -7  10       18.13       19.50      4.39 o
  -4  -7  10        0.83        1.43      2.87 o
  -3  -7  10       15.16       14.70      7.19 o
  -2  -7  10       45.18       72.45     11.38 o
  -1  -7  10       37.12        0.41      7.19 o
   0  -7  10        7.84        2.48      6.52 o
   1  -7  10       69.66      101.95     14.96 o
   2  -7  10        0.92        0.57      8.33 o
   3  -7  10        0.35       -2.38     12.00 o
   4  -7  10       39.12       36.02     20.49 o
   5  -7  10        1.64        5.95     15.57 o
   6  -7  10       20.69       19.51     20.23 o
  -8  -6  10        2.37        2.91      5.49 o
  -7  -6  10        6.71        3.21      7.34 o
  -6  -6  10        0.50       -0.10      2.00 o
  -5  -6  10        0.00       -0.25      1.93 o
  -4  -6  10       20.17       22.03      4.46 o
  -3  -6  10        9.73        5.68      2.63 o
  -2  -6  10        2.21       -1.14      4.35 o
  -1  -6  10       21.82        7.76     10.14 o
   0  -6  10       21.42       17.44      8.75 o
   1  -6  10        3.04        8.28      7.86 o
   2  -6  10        4.47        1.86      9.68 o
   3  -6  10       50.33       45.13     20.39 o
   4  -6  10       12.78       14.80     16.77 o
   5  -6  10        0.53       -0.31      9.37 o
   6  -6  10        2.45        8.38     16.30 o
   7  -6  10       11.78       10.40     11.85 o
  -9  -5  10        1.83        0.05      3.50 o
  -8  -5  10        0.09        2.07      5.24 o
  -7  -5  10        6.93        6.12      5.69 o
  -6  -5  10        0.87        3.70      3.47 o
  -5  -5  10       17.30       14.19      6.47 o
  -4  -5  10        0.03       -0.60      2.29 o
  -3  -5  10       22.64       26.60      3.33 o
  -2  -5  10       53.41       59.63      8.02 o
  -1  -5  10        1.48       -0.31      5.59 o
   0  -5  10      158.36      179.94     16.25 o
   1  -5  10       36.22       25.72      9.94 o
   2  -5  10       94.66      101.49     20.91 o
   3  -5  10       13.59       13.92     15.01 o
   4  -5  10        0.06       -2.28     11.23 o
   5  -5  10        3.50       -0.41      9.06 o
   6  -5  10        7.69       10.97     17.13 o
   7  -5  10        1.61        3.93      9.73 o
  -9  -4  10       45.29        3.46      8.97 o
  -8  -4  10        7.88        3.34      7.51 o
  -7  -4  10       26.06       37.06     12.22 o
  -6  -4  10        0.91       -0.13      2.15 o
  -5  -4  10       85.50       97.48      6.06 o
  -4  -4  10        0.87       -0.17      1.52 o
  -3  -4  10        0.04       -0.58      1.76 o
  -2  -4  10        5.18        5.09      1.67 o
  -1  -4  10        2.52        3.16      8.23 o
   0  -4  10      142.92      162.23     15.79 o
   1  -4  10        6.19        3.05      9.47 o
   2  -4  10      615.08      664.00     43.02 o
   3  -4  10       10.17       22.87     15.63 o
   4  -4  10      105.16      116.25     25.83 o
   5  -4  10        9.32        5.17     13.35 o
   6  -4  10        0.00       -2.85      8.54 o
   7  -4  10       94.56      106.87     20.44 o
   8  -4  10       65.36       61.89     17.91 o
  -9  -3  10       19.06        1.38      6.21 o
  -8  -3  10       17.61        1.33      5.70 o
  -7  -3  10       70.94       92.60     12.48 o
  -6  -3  10       57.56       50.00      9.03 o
  -5  -3  10        6.39        2.43      2.07 o
  -4  -3  10       38.82       44.92      4.59 o
  -3  -3  10      133.87      160.13     12.49 o
  -2  -3  10      168.01      151.04     15.66 o
  -1  -3  10       46.78       44.98      4.85 o
   0  -3  10       15.75       20.70      8.07 o
   1  -3  10        2.61        4.76     10.35 o
   2  -3  10      252.35      278.11     29.62 o
   3  -3  10        4.21        6.16      8.12 o
   4  -3  10       52.62       50.35     13.97 o
   5  -3  10       34.67       31.67     19.72 o
   6  -3  10        1.98       -1.09     10.71 o
   7  -3  10       71.60       74.68     17.54 o
   8  -3  10        6.95        0.78      7.81 o
   9  -3  10        0.67        6.36     16.66 o
  -9  -2  10        1.60        0.91      7.31 o
  -8  -2  10       12.62       -0.83      7.74 o
  -7  -2  10        0.07       -0.79      4.38 o
  -6  -2  10       68.69       98.72     10.39 o
  -5  -2  10        2.50        1.48      1.78 o
  -4  -2  10       25.98       18.71      7.26 o
  -3  -2  10       57.17       52.66      7.40 o
  -2  -2  10       14.64        9.01      3.54 o
  -1  -2  10       23.66       26.23      4.50 o
   0  -2  10      145.79      131.41     10.69 o
   1  -2  10      435.28      400.13     24.61 o
   2  -2  10       50.42       52.89     11.59 o
   3  -2  10      257.89      275.22     22.01 o
   4  -2  10       39.68       37.10     12.01 o
   5  -2  10      112.05      123.08     25.88 o
   6  -2  10       62.97       56.84     11.23 o
   7  -2  10       96.94       93.00     19.25 o
   8  -2  10        7.60       11.69     12.26 o
   9  -2  10       47.11       50.61     25.10 o
  -9  -1  10        0.66       -0.16      4.61 o
  -8  -1  10      122.82      170.50     16.55 o
  -7  -1  10       22.64       -0.21      7.61 o
  -6  -1  10       18.84       20.91     14.44 o
  -5  -1  10      171.38      180.77     12.97 o
  -4  -1  10      266.49      298.87     12.18 o
  -3  -1  10      291.39      312.72     11.32 o
  -2  -1  10        7.59        6.72      4.08 o
  -1  -1  10      703.97      781.63     94.03 o
   0  -1  10      206.98      216.43      9.75 o
   1  -1  10      196.02      210.40      8.62 o
   2  -1  10       54.16       43.48      5.59 o
   3  -1  10       57.45       36.43     11.33 o
   4  -1  10      129.01      132.41      9.86 o
   5  -1  10        3.05        3.15      1.62 o
   6  -1  10        3.36        5.13      3.88 o
   7  -1  10        0.80        5.17      4.60 o
   8  -1  10       28.17       11.06      6.77 o
   9  -1  10        3.16        4.76     16.04 o
  10  -1  10       27.67       31.62     16.56 o
  -8   0  10        1.14        0.21      6.05 o
  -7   0  10       34.05        0.05      4.66 o
  -6   0  10        0.02       -0.36      4.81 o
  -5   0  10        6.98        6.73      2.13 o
  -4   0  10       18.91       21.49      3.81 o
  -3   0  10      171.26      155.16      8.22 o
  -2   0  10       87.89       86.06      6.99 o
  -1   0  10      224.13      236.29      9.56 o
   0   0  10       65.37       61.38      3.98 o
   1   0  10        0.76        0.12      1.52 o
   2   0  10        3.58        2.30      1.79 o
   3   0  10       19.63       24.03      2.80 o
   4   0  10       57.02       59.48      4.64 o
   5   0  10        0.03        0.85      1.81 o
   6   0  10        3.66        6.60      4.84 o
   7   0  10        4.31        2.78      4.60 o
   8   0  10       12.82        2.68      5.26 o
   9   0  10        1.56        1.29      5.96 o
  10   0  10        2.12        4.21      7.92 o
  -8   1  10        0.07       -0.16      9.26 o
  -7   1  10       12.90        0.10      7.66 o
  -6   1  10       81.55       97.35     15.94 o
  -5   1  10      147.12      135.81     19.93 o
  -4   1  10      136.71      140.86      9.12 o
  -3   1  10       63.06       74.33      9.06 o
  -2   1  10      265.56      280.60     12.65 o
  -1   1  10       62.89       65.19      7.08 o
   0   1  10        5.08        7.30      4.15 o
   1   1  10       77.06       84.13      4.86 o
   2   1  10       56.58       42.57     13.62 o
   3   1  10      155.32      186.90      9.40 o
   4   1  10       81.13       98.46      7.60 o
   5   1  10        0.01       -1.21      2.35 o
   6   1  10      103.91      155.43     11.18 o
   7   1  10       36.02       32.34      7.81 o
   8   1  10       26.77       17.37     18.91 o
   9   1  10        4.30        0.56      4.35 o
  10   1  10        5.18        2.77      5.03 o
  -8   2  10        0.31        3.00     10.30 o
  -7   2  10       44.01       -0.21      6.26 o
  -6   2  10        7.07       -0.10      7.50 o
  -5   2  10      125.84      109.65     23.73 o
  -4   2  10      102.63       81.75     17.18 o
  -3   2  10       19.41       22.83      4.92 o
  -2   2  10      591.38      656.54     19.43 o
  -1   2  10        3.91        8.81      3.57 o
   0   2  10        3.17        0.41      2.25 o
   1   2  10       92.09       96.92      6.81 o
   2   2  10       89.04       93.17      7.22 o
   3   2  10       68.73       70.77      6.28 o
   4   2  10        1.67        2.88      2.74 o
   5   2  10        1.26        0.90      2.60 o
   6   2  10       13.35       12.13      5.27 o
   7   2  10        2.76        5.43      3.54 o
   8   2  10        0.31       -0.14      2.35 o
   9   2  10       24.81        0.41      4.10 o
  10   2  10       11.11       12.02     11.25 o
  11   2  10        0.23       -0.02      2.59 o
  -7   3  10       10.24       25.67     14.90 o
  -6   3  10       13.01       15.94     11.90 o
  -5   3  10       50.07       10.73      6.44 o
  -4   3  10       20.52       15.64      5.30 o
  -3   3  10      151.73      183.15     15.87 o
  -2   3  10        8.43        6.52      3.32 o
  -1   3  10       62.10       62.08      5.58 o
   0   3  10        8.64       14.01      5.67 o
   1   3  10       74.82       82.11      5.87 o
   2   3  10        7.23        5.47      3.12 o
   3   3  10       41.83       48.86      5.02 o
   4   3  10      143.42      167.17      9.54 o
   5   3  10      279.25      324.84     13.08 o
   6   3  10       19.52       27.12      5.89 o
   7   3  10       83.25       98.77     10.08 o
   8   3  10       69.44      100.89      9.75 o
   9   3  10       12.99        3.56      5.47 o
  10   3  10        1.14       -0.26      4.97 o
  11   3  10       21.55        8.80     11.03 o
  -7   4  10        1.12       -1.81     14.64 o
  -6   4  10        7.79       11.23     11.90 o
  -5   4  10        5.44        2.73      4.42 o
  -4   4  10       18.78       16.50     12.08 o
  -3   4  10      441.74      490.13     50.12 o
  -2   4  10       85.87       95.51      8.76 o
  -1   4  10       16.54       17.09      5.00 o
   0   4  10       45.29       49.78      6.12 o
   1   4  10        0.19        0.60      2.28 o
   2   4  10      231.67      250.30     13.26 o
   3   4  10       27.90       34.82      5.65 o
   4   4  10        1.85        2.70      4.03 o
   5   4  10        2.06        1.69      3.00 o
   6   4  10       69.14       86.52      8.18 o
   7   4  10       31.18       20.43     10.25 o
   8   4  10       19.12       12.81      5.54 o
   9   4  10        0.01        0.01      2.31 o
  10   4  10        8.07        2.52      5.04 o
  11   4  10        7.21       17.23     12.42 o
  -6   5  10       44.05       75.97     30.12 o
  -5   5  10        2.68        7.50     11.07 o
  -4   5  10       84.37      108.48     16.88 o
  -3   5  10        0.48        0.58      3.16 o
  -2   5  10        9.44        9.91      4.45 o
  -1   5  10      144.60      161.29     19.69 o
   0   5  10        0.17        2.08      3.57 o
   1   5  10        1.11        3.85      4.48 o
   2   5  10        9.03        8.53      4.43 o
   3   5  10      316.34      352.96     12.75 o
   4   5  10      311.44      353.56     15.61 o
   5   5  10      133.73      149.14     11.35 o
   6   5  10      152.55      157.28      9.63 o
   7   5  10       19.54       20.71      9.39 o
   8   5  10       10.62        7.48      5.29 o
   9   5  10       11.06        9.83      6.76 o
  10   5  10        0.90        1.65      5.35 o
  11   5  10        9.72       -0.41      4.22 o
  -5   6  10       61.88       97.91     20.54 o
  -4   6  10       10.26        9.05      5.54 o
  -3   6  10        0.00        2.95      3.78 o
  -2   6  10        1.58        3.91      4.66 o
  -1   6  10        9.55        7.29      4.22 o
   0   6  10       75.00       85.29     10.24 o
   1   6  10        2.44       -0.29      2.91 o
   2   6  10        2.53        5.22      4.42 o
   3   6  10       13.84       18.16      5.86 o
   4   6  10        2.66        8.42      4.64 o
   5   6  10      115.37      132.77     13.49 o
   6   6  10       87.96      109.94     10.39 o
   7   6  10       74.59       92.47     11.63 o
   8   6  10       23.59       19.87     10.01 o
   9   6  10        0.08        0.98      4.19 o
  10   6  10       37.29        0.11      4.04 o
  11   6  10        5.03       -0.27      5.01 o
  -5   7  10        0.01        4.55     12.26 o
  -4   7  10        1.66        0.18      3.76 o
  -3   7  10       23.21       21.00      6.08 o
  -2   7  10      125.18      135.50     24.63 o
  -1   7  10       43.24       40.28      7.17 o
   0   7  10        4.63        3.25      4.23 o
   1   7  10        0.77        2.15      4.10 o
   2   7  10      162.45      183.61     17.18 o
   3   7  10       22.44       20.61      6.27 o
   4   7  10      344.48      382.02     15.17 o
   5   7  10      214.47      207.57     15.10 o
   6   7  10        0.88       -0.53      3.43 o
   7   7  10        1.02        3.32      4.69 o
   8   7  10        3.66        9.81      6.03 o
   9   7  10        7.23        9.00      8.30 o
  10   7  10        0.18       -0.28      4.31 o
  -4   8  10       55.96       56.53     24.67 o
  -3   8  10       11.22        9.15      6.06 o
  -2   8  10        8.37        3.87      6.30 o
  -1   8  10        2.64        3.51      4.80 o
   0   8  10        0.99        3.05      5.14 o
   1   8  10        0.02        2.87      5.05 o
   2   8  10        7.03        6.27      7.50 o
   3   8  10        1.12        0.00      3.46 o
   4   8  10       37.54       21.04     10.65 o
   5   8  10        1.58        5.06      4.93 o
   6   8  10       30.13       29.26     11.60 o
   7   8  10        2.19        7.97      6.93 o
   8   8  10       19.97       44.25      9.66 o
   9   8  10       21.60       25.13     11.27 o
  10   8  10        0.16       -2.40      5.69 o
  -2   9  10      159.98      183.94     31.30 o
  -1   9  10        0.00        0.79      3.18 o
   0   9  10       71.64       50.81     14.87 o
   1   9  10        1.68        1.70      6.69 o
   2   9  10        0.46        1.82      6.83 o
   3   9  10      408.58      456.91     57.20 o
   4   9  10       50.69       33.86     19.15 o
   5   9  10        0.16        0.25      3.39 o
   6   9  10       31.89       26.59     11.87 o
   7   9  10       29.94       18.53      9.16 o
   8   9  10        0.19        1.67      5.02 o
   9   9  10        1.76        8.07      7.44 o
  -1  10  10       44.89       30.80     11.57 o
   0  10  10        6.52        3.76      5.03 o
   1  10  10        1.65        2.81      4.55 o
   2  10  10        3.38        3.18      5.20 o
   3  10  10       10.63       15.77      7.11 o
   4  10  10        2.13        3.13      5.24 o
   5  10  10      105.22      119.40     13.00 o
   6  10  10        0.56        0.42      4.86 o
   7  10  10       33.72       35.33     16.76 o
   8  10  10       19.50       22.45      9.53 o
   1  11  10       24.99       25.05      7.65 o
   2  11  10       88.25      124.13     12.52 o
   3  11  10        0.12        0.45      3.47 o
   4  11  10       62.07       52.99     10.22 o
   5  11  10      178.60      206.21     26.15 o
   6  11  10       24.55       19.27     11.62 o
   7  11  10        6.20        0.70      4.92 o
  -4  -9  11       15.83       40.00     11.33 o
  -3  -9  11        0.35       -0.67      5.59 o
  -2  -9  11       71.50      114.58     23.60 o
  -1  -9  11        3.74       -0.31      5.54 o
   0  -9  11        0.70        1.45     11.07 o
   1  -9  11        2.48        2.85     13.61 o
  -6  -8  11        1.73        0.78      6.47 o
  -5  -8  11       39.29       58.79     10.66 o
  -4  -8  11       22.86        0.47      4.66 o
  -3  -8  11        2.73       -0.26      6.57 o
  -2  -8  11       30.00        0.41      5.12 o
  -1  -8  11       64.68      109.09     15.84 o
   0  -8  11        7.28       11.02      9.73 o
   1  -8  11        4.63        9.57     15.11 o
   2  -8  11        6.89        2.69      8.54 o
   3  -8  11       23.87       21.94     13.30 o
  -7  -7  11        0.49       -0.32      3.42 o
  -6  -7  11        1.41        3.05      4.61 o
  -5  -7  11        1.07        1.86      7.24 o
  -4  -7  11       14.86        0.78      6.78 o
  -3  -7  11       36.77       35.40     14.18 o
  -2  -7  11       36.43       61.01     11.69 o
  -1  -7  11        7.26       -0.36      7.30 o
   0  -7  11        0.02        0.62      5.48 o
   1  -7  11        7.85        9.52     13.76 o
   2  -7  11       48.12       38.92     20.70 o
   3  -7  11        9.94       11.69     16.61 o
   4  -7  11        2.79        7.61     10.81 o
  -7  -6  11       13.81       14.85     10.44 o
  -6  -6  11       73.75      110.21      8.81 o
  -5  -6  11        0.48        0.97      2.53 o
  -4  -6  11        3.92        0.41      3.52 o
  -3  -6  11        6.75       13.09      7.24 o
  -2  -6  11       19.48       21.42      8.80 o
  -1  -6  11        0.96        0.00      4.04 o
   0  -6  11       21.44        0.10      4.19 o
   1  -6  11        4.62        0.41      5.02 o
   2  -6  11        3.77        4.40     12.21 o
   3  -6  11        3.14        4.66     14.33 o
   4  -6  11       24.82       32.65     21.53 o
   5  -6  11       20.11       20.39     20.44 o
   6  -6  11        7.56        2.74     14.28 o
  -8  -5  11       32.83       46.74     10.29 o
  -7  -5  11        0.18       -0.46      4.19 o
  -6  -5  11        4.64        1.29      7.45 o
  -5  -5  11        0.28        0.14      1.92 o
  -4  -5  11       12.45        4.30      3.09 o
  -3  -5  11       49.21       48.53      7.74 o
  -2  -5  11        1.58        2.90      5.28 o
  -1  -5  11        1.12        0.78      7.45 o
   0  -5  11        4.02        3.62      6.93 o
   1  -5  11        0.99        1.45      6.00 o
   2  -5  11        2.39        4.40     11.85 o
   3  -5  11        0.57        1.81     11.28 o
   4  -5  11       13.30       20.96     18.94 o
   5  -5  11        5.91        0.26      9.37 o
   6  -5  11       13.10       17.54     20.28 o
   7  -5  11       73.35       70.12     19.82 o
  -8  -4  11        0.00        6.69      8.70 o
  -7  -4  11        0.62       -0.99      5.51 o
  -6  -4  11        2.21       -0.71      3.54 o
  -5  -4  11        3.71        0.16      2.28 o
  -4  -4  11       13.37        1.00      2.76 o
  -3  -4  11        0.08        1.65      3.01 o
  -2  -4  11        8.17        8.65      2.60 o
  -1  -4  11       59.05       67.64     17.39 o
   0  -4  11        1.33        1.60      5.69 o
   1  -4  11        1.06       -1.09      5.64 o
   2  -4  11        3.68        2.69     10.50 o
   3  -4  11       81.11       85.13     23.55 o
   4  -4  11        0.25        1.97     11.85 o
   5  -4  11       11.71        6.57     15.37 o
   6  -4  11       13.29        8.64     11.44 o
   7  -4  11        0.16       -1.14      8.33 o
  -8  -3  11       12.47        1.75      5.80 o
  -7  -3  11      101.35      165.66     15.70 o
  -6  -3  11       18.60        1.13      6.09 o
  -5  -3  11        1.28       -0.23      1.96 o
  -4  -3  11        4.03        0.61      2.15 o
  -3  -3  11       12.09        2.23      3.01 o
  -2  -3  11       58.63       35.04      9.62 o
  -1  -3  11       98.67       99.43      7.03 o
   0  -3  11        0.77        0.72      4.76 o
   1  -3  11        3.26       -0.88      8.18 o
   2  -3  11      125.38      157.09     26.60 o
   3  -3  11       43.23       30.01     18.42 o
   4  -3  11       20.98       14.64     16.92 o
   5  -3  11       33.96       32.70     20.34 o
   6  -3  11       66.69       62.62     17.18 o
   7  -3  11       25.31       30.89     15.32 o
   8  -3  11        0.04        2.48     10.04 o
  -8  -2  11       48.00        3.44      8.96 o
  -7  -2  11       30.70       24.39     26.57 o
  -6  -2  11        6.98        4.82      5.54 o
  -5  -2  11        2.56        0.94      2.34 o
  -4  -2  11        0.01       -0.06      1.54 o
  -3  -2  11       20.77        3.55      3.59 o
  -2  -2  11       19.69        9.14      3.24 o
  -1  -2  11       10.90       11.97      2.82 o
   0  -2  11       34.22       26.58      5.20 o
   1  -2  11       20.16       12.06     13.04 o
   2  -2  11      631.92      629.34     43.33 o
   3  -2  11       12.10       12.99      9.88 o
   4  -2  11        0.01        0.72      9.47 o
   5  -2  11        5.02       10.92     15.73 o
   6  -2  11       26.17       23.96     13.71 o
   7  -2  11       32.99       49.99     16.51 o
   8  -2  11        5.27        3.31     10.56 o
   9  -2  11        7.19        7.66     18.63 o
  -8  -1  11       25.10        2.60      7.10 o
  -7  -1  11       66.54       68.53     48.08 o
  -6  -1  11       16.32       23.49     15.94 o
  -5  -1  11        4.11        6.07      3.13 o
  -4  -1  11       46.32       46.11     17.65 o
  -3  -1  11       51.08       38.47     10.42 o
  -2  -1  11       23.61       21.22      6.00 o
  -1  -1  11      339.72      409.56     55.26 o
   0  -1  11        6.10        1.48      3.57 o
   1  -1  11       22.56       35.71      5.12 o
   2  -1  11      278.05      231.89     17.50 o
   3  -1  11      194.19      189.43     20.24 o
   4  -1  11       36.59       50.14     13.87 o
   5  -1  11       20.06       21.73     18.68 o
   6  -1  11        1.67        2.28      8.64 o
   7  -1  11        0.05        1.45      8.07 o
   8  -1  11        1.70        0.05      5.38 o
   9  -1  11        8.49       12.73     14.23 o
  -8   0  11       56.87        0.00      7.40 o
  -7   0  11        5.31        0.05      4.66 o
  -6   0  11        1.51       -0.05      3.88 o
  -5   0  11        0.00        0.52      1.44 o
  -4   0  11       36.08       25.62      9.15 o
  -3   0  11       24.34       16.42      6.45 o
  -2   0  11        0.10       -0.50      2.48 o
  -1   0  11        0.59        1.04      3.14 o
   0   0  11        0.18        0.34      2.39 o
   1   0  11       69.03       68.88      4.69 o
   2   0  11       51.28       69.32      7.22 o
   3   0  11       77.53       67.26      5.00 o
   4   0  11        5.06        1.57      2.22 o
   5   0  11        0.14        1.23      3.17 o
   6   0  11        8.94       13.84      3.85 o
   7   0  11        6.89        6.98      3.77 o
   8   0  11        7.12        8.59     18.68 o
   9   0  11        1.74       -2.12      9.99 o
  -7   1  11        5.79        0.00      6.42 o
  -6   1  11        3.02       -0.16      7.71 o
  -5   1  11       28.83       19.85     14.23 o
  -4   1  11        4.27        1.60      3.10 o
  -3   1  11        6.22        4.99      4.73 o
  -2   1  11      316.97      366.62     52.12 o
  -1   1  11       48.87       53.59      7.80 o
   0   1  11       16.35       11.24      3.82 o
   1   1  11       38.69       38.86      4.78 o
   2   1  11      328.38      366.62     11.16 o
   3   1  11       22.31       35.33     10.90 o
   4   1  11       46.55       48.65      5.17 o
   5   1  11       23.34       27.71      4.05 o
   6   1  11        3.02        3.22      4.32 o
   7   1  11        5.15       10.65      6.40 o
   8   1  11       52.97       45.58     11.17 o
   9   1  11        3.57       -0.20      3.65 o
  10   1  11        0.52        0.00      4.10 o
  -7   2  11        0.01        0.05      5.28 o
  -6   2  11       38.64       -0.10      5.43 o
  -5   2  11       43.41        0.16      7.66 o
  -4   2  11      128.76      123.28     15.00 o
  -3   2  11       32.37       30.41      5.63 o
  -2   2  11      301.48      383.92     21.36 o
  -1   2  11      108.70      119.90      8.00 o
   0   2  11       21.06       28.17      4.85 o
   1   2  11       86.80       95.97      6.62 o
   2   2  11      149.69      149.00      8.33 o
   3   2  11        0.01       -0.19      1.48 o
   4   2  11        1.88        2.77      4.27 o
   5   2  11       73.95       80.92      8.20 o
   6   2  11       19.32       11.77      4.60 o
   7   2  11       30.62       25.81     10.71 o
   8   2  11       10.99        2.74      7.61 o
   9   2  11       10.23        8.48      7.95 o
  10   2  11        4.45        0.52      5.43 o
  -6   3  11        6.37       -0.05      4.92 o
  -5   3  11        0.96        0.16      5.33 o
  -4   3  11        6.85        3.37      4.33 o
  -3   3  11       11.71       15.65      7.35 o
  -2   3  11      114.45      105.69     10.04 o
  -1   3  11       47.12       61.13      7.44 o
   0   3  11        8.48        8.17      4.21 o
   1   3  11       39.43       37.09      5.67 o
   2   3  11        5.75        7.04      4.22 o
   3   3  11       91.57      110.89      9.28 o
   4   3  11       91.62      106.18      9.81 o
   5   3  11       70.36       92.43      8.23 o
   6   3  11       24.65       29.59      7.03 o
   7   3  11       35.28       28.48     10.66 o
   8   3  11       29.45       28.09     11.44 o
   9   3  11        6.50        5.83      5.16 o
  10   3  11        0.75       -0.41      5.48 o
  -6   4  11       38.19        0.00      5.17 o
  -5   4  11       41.98       66.75     17.34 o
  -4   4  11       31.73       27.35     22.87 o
  -3   4  11      395.54      435.70     55.92 o
  -2   4  11       37.84       33.66      6.49 o
  -1   4  11       18.14       18.22      4.82 o
   0   4  11      158.31      171.30     10.27 o
   1   4  11       13.80       16.85      6.00 o
   2   4  11       11.69       13.32      5.74 o
   3   4  11       12.17       14.66      4.95 o
   4   4  11      279.04      291.57     14.64 o
   5   4  11       16.78       19.97      6.70 o
   6   4  11       69.50       85.73      7.71 o
   7   4  11        0.77        2.04      4.28 o
   8   4  11        0.84        0.22      3.08 o
   9   4  11        0.01        0.81      3.71 o
  10   4  11       20.32        6.68      7.35 o
  -5   5  11       11.56       11.69     12.94 o
  -4   5  11       71.19       66.22     42.57 o
  -3   5  11       13.23        5.53      6.07 o
  -2   5  11      131.76      161.56     17.76 o
  -1   5  11       46.40       54.42      8.57 o
   0   5  11       24.56       25.88      7.07 o
   1   5  11       11.49        9.13      5.57 o
   2   5  11        9.11        6.24      4.22 o
   3   5  11      175.26      202.77     10.45 o
   4   5  11      286.70      361.95     15.28 o
   5   5  11       21.39       16.21      8.33 o
   6   5  11        1.11       -0.15      2.12 o
   7   5  11       27.34       24.67      8.02 o
   8   5  11       47.27       25.29     11.84 o
   9   5  11        6.00        2.08      5.24 o
  10   5  11        3.03        4.28      6.50 o
  -4   6  11       15.25        8.60      5.89 o
  -3   6  11       20.69       15.53      6.64 o
  -2   6  11      113.09      123.41     22.20 o
  -1   6  11       13.50       10.63      5.19 o
   0   6  11        3.48        4.20      4.14 o
   1   6  11        1.20        0.44      3.11 o
   2   6  11       76.80       82.92      8.74 o
   3   6  11       28.49       22.89      6.50 o
   4   6  11       20.47       15.25      8.71 o
   5   6  11        1.78        0.50      4.10 o
   6   6  11       59.82       74.98     21.88 o
   7   6  11       72.16       75.60     26.02 o
   8   6  11        3.92        2.14      5.27 o
   9   6  11        2.57        1.64      4.80 o
  10   6  11       48.31       47.58     31.58 o
  -4   7  11        2.62        0.58      3.78 o
  -3   7  11       52.07       54.50     15.15 o
  -2   7  11       11.48       11.20      5.34 o
  -1   7  11       18.32       14.99      6.01 o
   0   7  11        7.07        2.01      4.44 o
   1   7  11        0.19       -2.41      4.40 o
   2   7  11       28.45       28.47     10.35 o
   3   7  11       92.94      110.55     34.01 o
   4   7  11       33.14       19.95      9.46 o
   5   7  11       13.46       14.06      7.51 o
   6   7  11        0.81        1.63      4.61 o
   7   7  11        8.16        7.85      5.96 o
   8   7  11        0.37        5.89      5.66 o
   9   7  11        1.55        1.07      5.20 o
  -2   8  11       22.61       26.37      8.07 o
  -1   8  11        1.33        0.43      3.79 o
   0   8  11       16.19       19.26      6.36 o
   1   8  11       34.68       32.14      7.87 o
   2   8  11       10.17        5.87      5.98 o
   3   8  11        3.37       -0.19      3.48 o
   4   8  11       88.81       98.33     10.31 o
   5   8  11       56.87       32.49     24.69 o
   6   8  11       10.31       14.14      7.03 o
   7   8  11       17.36       19.27     11.42 o
   8   8  11        1.64        2.44      6.00 o
   9   8  11        0.30        3.29      6.26 o
  -1   9  11       22.53       33.31      8.72 o
   0   9  11        0.61        5.62      5.49 o
   1   9  11       11.21       15.19      6.72 o
   2   9  11       41.02       40.03      9.89 o
   3   9  11       11.87        6.22      6.86 o
   4   9  11       24.74       -0.04      2.77 o
   5   9  11        0.56        1.54      5.28 o
   6   9  11       21.95       19.58     11.19 o
   7   9  11       14.20       15.80      8.99 o
   8   9  11        5.81        0.47      5.02 o
   1  10  11        3.64        6.42      6.34 o
   2  10  11        0.09        0.37      4.36 o
   3  10  11      112.00      104.67     16.46 o
   4  10  11       72.60       40.45     23.61 o
   5  10  11       29.66       18.71     10.69 o
   6  10  11       28.49       11.56     12.55 o
   7  10  11        8.96        8.22      7.22 o
  -3  -8  12       29.36        0.16      6.83 o
  -2  -8  12       50.32       81.87     14.96 o
  -1  -8  12        0.14       -0.05      4.29 o
   0  -8  12        0.27        0.16      5.28 o
   1  -8  12        0.01        0.31      9.57 o
  -5  -7  12        9.99        9.93     10.50 o
  -4  -7  12       13.68       22.30     13.25 o
  -3  -7  12       16.01       -0.16      6.21 o
  -2  -7  12       57.69       97.19     15.06 o
  -1  -7  12       43.19        0.67      9.31 o
   0  -7  12        1.36       -0.31      5.48 o
   1  -7  12        7.93        8.38     14.85 o
   2  -7  12       25.25       16.25     18.63 o
   3  -7  12       26.79       15.37     12.68 o
  -5  -6  12        8.37        0.05      2.85 o
  -4  -6  12        0.19       -0.21      3.57 o
  -3  -6  12       10.36        5.90      6.93 o
  -2  -6  12        7.23        0.05      3.62 o
  -1  -6  12        4.72       -0.10      6.42 o
   0  -6  12        2.67       -0.21      4.86 o
   1  -6  12       18.04       13.04     10.40 o
   2  -6  12       19.54       10.35     15.68 o
   3  -6  12        0.06       -7.19     16.25 o
   4  -6  12       31.26       43.16     25.36 o
  -6  -5  12       20.35        7.01      7.53 o
  -5  -5  12        0.06        0.47      5.07 o
  -4  -5  12        1.14        0.57      3.83 o
  -3  -5  12        0.55        1.03      4.61 o
  -2  -5  12       35.81       14.39      8.64 o
  -1  -5  12        2.26       -0.52      7.40 o
   0  -5  12       10.80        0.57      5.59 o
   1  -5  12        9.60       11.23      9.78 o
   2  -5  12       60.64       69.60     23.44 o
   3  -5  12       14.75        4.29     14.02 o
   4  -5  12        0.06        2.28     13.71 o
   5  -5  12        2.10       -0.26     10.04 o
  -7  -4  12        3.62        7.66     13.35 o
  -6  -4  12       10.65       -0.15      3.41 o
  -5  -4  12        0.99       -0.58      2.78 o
  -4  -4  12        3.42        0.34      1.90 o
  -3  -4  12        0.33        0.62      4.09 o
  -2  -4  12        3.96        7.30      6.99 o
  -1  -4  12        0.41        2.38      9.31 o
   0  -4  12        3.55       -0.05      4.04 o
   1  -4  12        3.01       -0.47      5.43 o
   2  -4  12       12.65        9.99     14.28 o
   3  -4  12       10.59        9.62     15.06 o
   4  -4  12       21.59       20.39     19.25 o
   5  -4  12        8.37       14.85     18.68 o
   6  -4  12        0.02        2.02      9.11 o
  -7  -3  12       10.26       16.42      8.15 o
  -6  -3  12        0.08        0.86      5.18 o
  -5  -3  12        1.16        0.18      2.25 o
  -4  -3  12        0.36       -0.74      2.20 o
  -3  -3  12        1.48        1.54      2.57 o
  -2  -3  12        0.41        2.53      2.75 o
  -1  -3  12        2.45        0.62      7.14 o
   0  -3  12        0.25       -0.31      4.76 o
   1  -3  12       40.52        0.98      6.26 o
   2  -3  12        0.29       -1.55     10.50 o
   3  -3  12       10.80       11.18     15.63 o
   4  -3  12       41.27       34.41     20.70 o
   5  -3  12        0.30       -1.86      8.12 o
   6  -3  12        1.97        1.45      8.69 o
   7  -3  12       37.38       51.95     18.73 o
  -7  -2  12        2.76        3.76      8.04 o
  -6  -2  12        0.72        0.02      2.97 o
  -5  -2  12       12.83        1.06      5.04 o
  -4  -2  12        0.42       -0.20      1.77 o
  -3  -2  12       14.36       10.24      4.71 o
  -2  -2  12        7.18        8.38      3.05 o
  -1  -2  12       24.66       23.83      4.41 o
   0  -2  12       10.12        2.77      1.48 o
   1  -2  12        3.49        5.07      8.02 o
   2  -2  12       11.06       20.75     16.45 o
   3  -2  12        2.87        7.35     14.38 o
   4  -2  12       50.54       46.57     22.36 o
   5  -2  12        2.29        5.28     10.40 o
   6  -2  12       27.87       21.99     14.54 o
   7  -2  12        0.88       -4.14     11.28 o
   8  -2  12        8.15       -1.91     15.99 o
  -7  -1  12       24.60        0.98      5.67 o
  -6  -1  12        5.94       -0.37      5.21 o
  -5  -1  12        0.66        0.05      3.73 o
  -4  -1  12       10.85        5.11      3.58 o
  -3  -1  12        0.28        0.56      2.52 o
  -2  -1  12        0.22        0.15      1.88 o
  -1  -1  12       27.94       21.40      8.67 o
   0  -1  12       27.16       27.79      6.25 o
   1  -1  12       24.37       18.94      6.42 o
   2  -1  12        0.00       -0.98      9.21 o
   3  -1  12        7.01        6.57     13.92 o
   4  -1  12      284.95      275.99     35.05 o
   5  -1  12        0.96        6.57     10.09 o
   6  -1  12       16.32       18.99     13.09 o
   7  -1  12        1.59        1.40      8.90 o
   8  -1  12        5.41        3.67     17.33 o
  -6   0  12        8.06       -0.05      4.50 o
  -5   0  12        6.15        2.38     10.50 o
  -4   0  12        1.00        0.11      2.29 o
  -3   0  12        0.57        0.46      2.58 o
  -2   0  12       82.64       97.13     15.60 o
  -1   0  12      130.98      127.62     13.03 o
   0   0  12        0.71        5.96      4.27 o
   1   0  12        2.89        1.63      3.67 o
   2   0  12        0.28        0.73      1.70 o
   3   0  12       10.79       10.57      3.17 o
   4   0  12       30.96       32.68      3.69 o
   5   0  12       27.63       25.20     13.45 o
   6   0  12        0.00       -0.10      5.95 o
   7   0  12        7.24        4.71     11.23 o
   8   0  12       11.52        6.68     18.42 o
  -6   1  12       12.64       -0.05      7.66 o
  -5   1  12       16.13        0.05      4.50 o
  -4   1  12        3.04        1.23      3.79 o
  -3   1  12       22.80       19.92      8.10 o
  -2   1  12      193.67      225.92     21.35 o
  -1   1  12       33.90       34.29      5.54 o
   0   1  12       58.49       65.33      5.77 o
   1   1  12       79.80       81.37      6.11 o
   2   1  12       21.85       15.19      4.00 o
   3   1  12      282.81      342.82     12.74 o
   4   1  12        6.52        8.26      3.06 o
   5   1  12      145.98      170.03      9.06 o
   6   1  12        4.12        2.39      3.11 o
   7   1  12        8.90       12.68     13.45 o
   8   1  12        0.66        2.93      7.86 o
   9   1  12        0.34        1.04      7.01 o
  -6   2  12       17.72        0.00      4.40 o
  -5   2  12       28.03       -0.10      7.87 o
  -4   2  12        2.37        2.60      2.75 o
  -3   2  12       26.95       21.86      4.83 o
  -2   2  12        8.15        4.63      5.32 o
  -1   2  12        8.92        3.61      3.78 o
   0   2  12       10.87       11.35      4.89 o
   1   2  12       73.75       81.23      7.26 o
   2   2  12      169.94      199.11     12.24 o
   3   2  12       22.11       19.22      4.81 o
   4   2  12        4.40        2.58      3.68 o
   5   2  12        1.31        4.64      4.38 o
   6   2  12        7.60        8.82      4.20 o
   7   2  12        6.14        3.33      5.72 o
   8   2  12       10.14        6.74      7.56 o
  -5   3  12        6.99        5.02      9.99 o
  -4   3  12       95.34       73.02     61.17 o
  -3   3  12      132.15      146.92     31.16 o
  -2   3  12        8.25        5.21      3.92 o
  -1   3  12       30.33       37.22      5.91 o
   0   3  12        0.43        0.08      2.03 o
   1   3  12        5.78        3.13      3.46 o
   2   3  12       26.75       25.93      5.56 o
   3   3  12       58.15       71.54      9.13 o
   4   3  12      149.93      168.39     10.75 o
   5   3  12        0.80        0.13      3.25 o
   6   3  12       14.50       16.03      8.29 o
   7   3  12        6.45        8.87      6.29 o
   8   3  12        5.28        6.26      5.83 o
   9   3  12       34.92       20.09     21.60 o
  -5   4  12       12.89       20.49     14.33 o
  -4   4  12        6.59        8.64     11.12 o
  -3   4  12       35.18       27.88      7.61 o
  -2   4  12        1.33        6.28      6.53 o
  -1   4  12       71.19       73.54      9.00 o
   0   4  12       64.10       67.69      9.05 o
   1   4  12      241.89      307.25     18.27 o
   2   4  12       17.55       10.69      5.21 o
   3   4  12       63.41       67.06      7.21 o
   4   4  12       73.28       56.54     15.14 o
   5   4  12        0.08        1.39      5.12 o
   6   4  12       23.74       16.46      7.26 o
   7   4  12       62.04       66.46     20.73 o
   8   4  12       25.91       19.16      8.25 o
   9   4  12       12.08        6.19      7.69 o
  -4   5  12       30.00       34.57     15.94 o
  -3   5  12       23.79       16.01      9.96 o
  -2   5  12        1.56        0.37      2.89 o
  -1   5  12      232.50      299.26     23.46 o
   0   5  12        0.98        1.19      4.23 o
   1   5  12        1.39        3.00      4.43 o
   2   5  12       80.61      104.50      8.81 o
   3   5  12        0.05        0.88      3.80 o
   4   5  12        3.86        2.03      4.42 o
   5   5  12        1.67       -0.76      4.82 o
   6   5  12       29.24       24.23      8.71 o
   7   5  12        1.68        3.98      6.51 o
   8   5  12       13.90       11.45      7.43 o
   9   5  12        0.04        0.57      5.41 o
  -3   6  12       81.43       68.94     39.41 o
  -2   6  12       85.36       80.70     21.76 o
  -1   6  12        4.28        3.85      4.33 o
   0   6  12       18.46        4.99      5.37 o
   1   6  12       25.34       15.24      6.68 o
   2   6  12       75.03       89.08      8.82 o
   3   6  12       55.79       39.27     15.27 o
   4   6  12        0.37        1.39      5.04 o
   5   6  12        0.46        0.00      3.50 o
   6   6  12       13.82       11.04      7.95 o
   7   6  12        4.45        4.58      6.15 o
   8   6  12        1.90        0.47      3.96 o
   9   6  12        0.43        1.38      5.05 o
  -2   7  12      157.67      243.44     23.03 o
  -1   7  12        9.42        4.89      5.42 o
   0   7  12        2.68        3.34      5.37 o
   1   7  12       47.13       19.17     13.50 o
   2   7  12       13.97        8.10      6.49 o
   3   7  12        0.06        0.12      3.75 o
   4   7  12        0.53       -0.62      4.04 o
   5   7  12       21.59       14.43      9.79 o
   6   7  12       11.75        5.35      6.60 o
   7   7  12        0.25       -0.91      4.32 o
   8   7  12        0.36        0.72      3.99 o
  -1   8  12        4.83       11.68      7.61 o
   0   8  12       44.69       16.18     11.61 o
   1   8  12        0.49        1.34      4.99 o
   2   8  12        4.09        4.47      6.24 o
   3   8  12       32.62       16.19     15.27 o
   4   8  12       11.55        0.06      3.00 o
   5   8  12        4.21        2.66      5.62 o
   6   8  12        0.07        0.00      2.87 o
   7   8  12        0.14        3.30      5.73 o
   1   9  12       13.40        5.06      6.76 o
   2   9  12        5.70        6.26      6.45 o
   3   9  12        0.62       -3.18      6.21 o
   4   9  12        4.89       -0.07      3.14 o
   5   9  12       44.45       25.61     21.86 o
   6   9  12        7.34        4.47      6.11 o
  -1  -7  13       29.36        0.62      9.83 o
  -3  -6  13       58.83       78.09     14.44 o
  -2  -6  13       34.95       -0.47      5.74 o
  -1  -6  13       12.48        0.05      6.57 o
   0  -6  13        5.85       -0.31      5.69 o
   1  -6  13       10.18        0.26      5.85 o
   2  -6  13       10.54        1.55     12.26 o
  -4  -5  13        6.79        1.19      4.92 o
  -3  -5  13       11.79        0.72      5.12 o
  -2  -5  13        0.68       -0.10      3.93 o
  -1  -5  13        1.25        0.47      8.07 o
   0  -5  13        0.06        0.10      4.50 o
   1  -5  13        2.80       -0.05      4.81 o
   2  -5  13        6.80        2.85      8.54 o
   3  -5  13        6.91        8.12     16.87 o
   4  -5  13        8.54        7.40     17.59 o
  -4  -4  13       15.65        1.91      5.12 o
  -3  -4  13       13.14        1.09      5.23 o
  -2  -4  13       23.25       15.01     13.97 o
  -1  -4  13       43.38        3.21      7.50 o
   0  -4  13       16.12        1.40      6.73 o
   1  -4  13        0.02       -0.78      6.62 o
   2  -4  13       18.62       18.58     12.47 o
   3  -4  13        2.23        2.95      8.80 o
   4  -4  13        1.19        4.40      9.99 o
   5  -4  13        5.35        9.06     12.26 o
  -5  -3  13        2.93       -0.01      2.39 o
  -4  -3  13        1.53       -0.48      3.67 o
  -3  -3  13       12.26       14.80      8.18 o
  -2  -3  13       11.43        2.43      9.52 o
  -1  -3  13        1.91        0.16      4.19 o
   0  -3  13        0.01        0.16      7.30 o
   1  -3  13        0.49        0.00      3.83 o
   2  -3  13       14.73       12.47     11.02 o
   3  -3  13        2.19       -1.09      7.45 o
   4  -3  13        3.26        2.22      8.85 o
   5  -3  13        3.47        7.30     11.64 o
   6  -3  13        1.91        5.02     11.54 o
  -5  -2  13       32.08        1.51      5.24 o
  -4  -2  13        1.83        2.16      3.58 o
  -3  -2  13       42.77       28.93     14.83 o
  -2  -2  13        7.40        4.27      6.21 o
  -1  -2  13       33.23       25.82     10.82 o
   0  -2  13        1.07        0.10      6.83 o
   1  -2  13       28.41        3.31      8.33 o
   2  -2  13        9.59        2.43      8.12 o
   3  -2  13        3.13        0.21      5.80 o
   4  -2  13        0.95        1.50      8.18 o
   5  -2  13       42.93       30.17     15.83 o
   6  -2  13       16.76       15.37     14.75 o
  -5  -1  13       92.08      115.63     75.40 o
  -4  -1  13        3.97        2.31      3.32 o
  -3  -1  13        3.11        4.65      3.63 o
  -2  -1  13        3.17        1.65      4.07 o
  -1  -1  13        0.45       -0.41      2.25 o
   0  -1  13       14.29        4.90      6.08 o
   1  -1  13      102.81       98.23     17.08 o
   2  -1  13        2.98        0.98      6.83 o
   3  -1  13        0.64        4.45      9.31 o
   4  -1  13       52.36       46.73     16.04 o
   5  -1  13        3.72        3.36      9.47 o
   6  -1  13       39.37       44.30     17.85 o
   7  -1  13        3.25        1.76     15.78 o
  -5   0  13       46.73      103.50     24.63 o
  -4   0  13        0.03        0.19      2.59 o
  -3   0  13       15.04       18.76      6.50 o
  -2   0  13       49.98       64.81      7.95 o
  -1   0  13       19.56        9.87      5.79 o
   0   0  13        0.01       -0.47      3.81 o
   1   0  13        1.11        0.70      3.09 o
   2   0  13       10.95        6.03      6.71 o
   3   0  13        4.56        2.38      8.64 o
   4   0  13      135.33      156.11     23.03 o
   5   0  13       16.49       22.82     14.80 o
   6   0  13        1.02       -3.31     10.45 o
   7   0  13        1.93       -0.88     13.66 o
  -5   1  13        3.36        3.78      8.54 o
  -4   1  13       15.55       28.67     17.64 o
  -3   1  13        4.37        6.02      4.28 o
  -2   1  13       76.83       80.90     26.31 o
  -1   1  13        6.49        6.21      5.37 o
   0   1  13      163.44      197.26     13.36 o
   1   1  13        9.80       13.17      3.77 o
   2   1  13        8.77        8.11      4.66 o
   3   1  13       28.35       28.25      4.51 o
   4   1  13       82.40      102.46     14.82 o
   5   1  13      152.85      184.94     18.35 o
   6   1  13        4.75        2.94      9.09 o
   7   1  13        1.11       -1.58      8.24 o
   8   1  13       12.87        6.52     10.15 o
  -4   2  13       40.58       57.96     15.06 o
  -3   2  13       11.26        4.89      5.99 o
  -2   2  13        7.54        5.13      4.55 o
  -1   2  13        0.70        4.70      4.88 o
   0   2  13       21.43       24.76      6.89 o
   1   2  13        1.96        3.98      4.20 o
   2   2  13       27.68       23.54      5.81 o
   3   2  13        0.00        1.65      3.56 o
   4   2  13        0.04       -0.15      2.15 o
   5   2  13       32.68       14.48      5.25 o
   7   2  13        5.89        8.74     13.66 o
   8   2  13        4.65        1.03     10.04 o
  -4   3  13        0.09        0.93      7.35 o
  -3   3  13       91.94      116.66     49.17 o
  -2   3  13        0.50        0.30      3.41 o
  -1   3  13       34.54       23.54      5.90 o
   0   3  13        7.80       10.47      4.81 o
   1   3  13       22.80       27.63      7.01 o
   2   3  13        0.77        1.47      3.49 o
   3   3  13       72.13       95.52     23.10 o
   4   3  13      154.50      177.45     11.70 o
   5   3  13       15.53       15.26      5.30 o
   6   3  13       13.34       15.86      6.67 o
   7   3  13        3.98        6.48      5.72 o
  -3   4  13       37.77       26.85     12.91 o
  -2   4  13       19.03        8.35      5.85 o
  -1   4  13       27.80       28.35      7.28 o
   0   4  13       29.00       25.32      7.13 o
   1   4  13       79.78       84.16     10.38 o
   2   4  13       51.02       52.70      7.48 o
   3   4  13        0.04        1.22      4.27 o
   4   4  13        4.64        4.91      4.54 o
   5   4  13        2.19        1.49      4.23 o
   6   4  13        0.03       -1.84      5.49 o
   7   4  13        0.67        5.04      6.85 o
   8   4  13        1.31        1.48      7.06 o
  -2   5  13       14.33        6.02      5.34 o
  -1   5  13       22.75       18.23      8.50 o
   0   5  13        0.56        1.40      4.26 o
   1   5  13       55.15       52.90     18.10 o
   2   5  13       14.48       18.08      6.77 o
   3   5  13       10.91        8.27      6.85 o
   4   5  13        0.48       -2.94      5.86 o
   5   5  13       42.84       45.44     11.65 o
   6   5  13       22.06       15.65      9.87 o
   7   5  13        8.69        4.60      6.95 o
   8   5  13        1.78        4.16      6.49 o
  -1   6  13       38.15       31.85     11.69 o
   0   6  13       52.53       26.53     21.07 o
   1   6  13        0.03       -1.14      4.44 o
   2   6  13        8.79        4.03      6.45 o
   3   6  13       18.59       10.73      9.17 o
   4   6  13        0.00       -0.24      3.36 o
   5   6  13       11.46        8.33      6.93 o
   6   6  13        0.10        1.58      6.73 o
   7   6  13       14.71       18.47      8.64 o
   0   7  13      167.56      197.21     18.81 o
   1   7  13       11.05        6.02      5.82 o
   2   7  13        5.38        0.72      4.62 o
   3   7  13        1.88        1.80      6.95 o
   4   7  13        0.33        0.11      3.12 o
   5   7  13       27.62       15.78     13.20 o
   6   7  13       88.55       97.47     33.03 o
   2   8  13        1.45        1.91      5.01 o
   3   8  13       15.41        5.94      7.94 o
   4   8  13       27.70       -0.18      4.64 o
   5   8  13        3.92        3.04      8.29 o
  -2  -4  14        3.32        0.41      7.97 o
  -1  -4  14        6.28        0.52      5.95 o
   0  -4  14       16.56        0.21      8.33 o
   1  -4  14        0.00        0.41      6.36 o
   2  -4  14        3.79        1.71      8.54 o
  -3  -3  14       94.40       72.93     21.40 o
  -2  -3  14       12.41       11.95     13.71 o
  -1  -3  14        0.41       -1.29      6.62 o
   0  -3  14        0.35       -0.93      9.99 o
   1  -3  14       14.29        2.38      8.90 o
   2  -3  14        1.39        0.88      7.76 o
   3  -3  14        9.22       12.47     12.52 o
   4  -3  14        0.53       -0.16      6.36 o
  -3  -2  14        5.59        2.41      5.51 o
  -2  -2  14        0.45       -2.31      5.96 o
  -1  -2  14       11.64        2.94      5.75 o
   0  -2  14        0.24        1.03     10.30 o
   1  -2  14        2.07       -1.09     11.44 o
   2  -2  14        7.60       -0.26      6.31 o
   3  -2  14        5.30        1.45      8.33 o
   4  -2  14        1.76        4.09     10.71 o
  -3  -1  14        2.69       -0.80      5.57 o
  -2  -1  14        0.12        0.19      5.12 o
  -1  -1  14       16.40        8.65      9.86 o
   0  -1  14       13.91       10.08      9.78 o
   1  -1  14        3.75        5.20      8.53 o
   2  -1  14        5.44        2.17      8.54 o
   3  -1  14        6.59        3.10      9.52 o
   4  -1  14        0.10        2.07      9.62 o
   5  -1  14        0.29        5.33     12.16 o
  -3   0  14        9.98        9.44      6.96 o
  -2   0  14        5.16        3.98      6.20 o
  -1   0  14        7.10        2.50      6.06 o
   0   0  14        0.73        4.20      6.09 o
   1   0  14        3.21        3.23      9.82 o
   2   0  14       26.59       25.57     19.12 o
   3   0  14        4.17       -0.58      5.30 o
   4   0  14        0.11       -0.17      4.68 o
   5   0  14       17.02        5.37     10.04 o
   6   0  14       16.20       15.81     14.44 o
  -3   1  14        0.30        1.50      4.04 o
  -2   1  14        1.78        2.13      4.73 o
  -1   1  14       22.69       21.82      7.96 o
   0   1  14        5.01        3.21      4.94 o
   1   1  14        0.15        1.15      8.05 o
   2   1  14        1.53       -0.08      5.50 o
   3   1  14        6.84        1.52      7.71 o
   4   1  14        6.93       -1.29     14.44 o
   5   1  14        1.21        1.01     10.09 o
   6   1  14      156.65      219.60     22.71 o
  -3   2  14        3.77        2.61      5.82 o
  -2   2  14        6.60        5.61      5.87 o
  -1   2  14        6.80        9.73      6.08 o
   0   2  14        0.87       -0.21      2.89 o
   1   2  14        0.03        1.95      4.29 o
   2   2  14        3.82        4.27      4.20 o
   3   2  14       13.64       13.87     18.73 o
   4   2  14       26.25        6.78     19.09 o
   5   2  14       62.02       42.50     26.78 o
   6   2  14        8.33        2.29      8.01 o
  -2   3  14        1.11        2.45      7.60 o
  -1   3  14        0.24       -0.84      6.76 o
   0   3  14       30.27       28.49      8.65 o
   1   3  14        3.92        4.60      5.26 o
   2   3  14        0.05        3.03      4.00 o
   3   3  14       14.88       14.58      6.45 o
   4   3  14        0.00        1.18      4.79 o
   5   3  14      172.06      230.19     30.49 o
   6   3  14       23.49       12.57     14.33 o
  -1   4  14        1.40        7.81      6.62 o
   0   4  14       12.81        8.54      6.57 o
   1   4  14        8.28       11.57      5.74 o
   2   4  14       20.92       24.01      7.35 o
   3   4  14        2.01        1.87      4.20 o
   4   4  14        5.20        4.51      5.45 o
   5   4  14        1.83        1.65      4.00 o
   6   4  14       22.36       18.92      7.42 o
   0   5  14       10.88        2.72      7.33 o
   1   5  14        5.03       -2.94      5.45 o
   2   5  14       18.81       16.47      7.46 o
   3   5  14        3.90        3.17      7.02 o
   4   5  14       30.42       28.22      8.90 o
   5   5  14        1.61        0.70      4.54 o
   1   6  14        4.59       -0.25      5.33 o
   2   6  14        4.75        3.75      6.10 o
   3   6  14        3.55        2.64      6.18 o
   4   6  14        0.15        2.73      5.88 o
   1  -1  15        0.33       -0.17      4.51 o
   0   0  15       47.20       27.14     29.65 o
   1   0  15        7.59        5.50      7.64 o
   2   0  15        2.25        2.78      8.20 o
   0   1  15        4.09        3.43     10.19 o
   1   1  15       10.39        5.60      7.82 o
   2   1  15        0.01        1.68      7.58 o
   3   1  15        1.02        1.03      6.37 o
   1   2  15        1.94        0.18      4.24 o
   2   2  15        9.15        3.58      8.07 o
   3   2  15        7.66       12.43     11.51 o
 
